# Supplementary material for: ﻿Review of Chinese species of the genus Thoracostrongylus Bernhauer, 1915 (Coleoptera, Staphylinidae, Staphylininae)
Source: Zookeys. 2022 Nov 22;1131:99–134. doi: 10.3897/zookeys.1131.95038 (PMC9836511; doi:10.3897/zookeys.1131.95038)
Supplement: XML Treatment for Thoracostrongylus aduncatus [file zookeys.1131.95038-treatment2.xml]

<!DOCTYPE tp:taxon-treatment
  PUBLIC "-//TaxonX//DTD Taxonomic Treatment Publishing DTD v0 20100105//EN" "tax-treatment-NSO.dtd">
<tp:taxon-treatment xmlns:tp="http://www.plazi.org/taxpub"><tp:treatment-meta><kwd-group><label>Taxon classification</label><kwd>
              <named-content content-type="kingdom">Animalia</named-content>
            </kwd><kwd>
              <named-content content-type="order">Coleoptera</named-content>
            </kwd><kwd>
              <named-content content-type="family">Staphylinidae</named-content>
            </kwd></kwd-group><mixed-citation publication-type="journal"><person-group><name><surname>Xia</surname><given-names>Mei-Hua</given-names></name><name><surname>Tang</surname><given-names>Liang</given-names></name><name><surname>Schillhammer</surname><given-names>Harald</given-names></name></person-group><article-title>﻿Review of Chinese species of the genus <italic><tp:taxon-name><tp:taxon-name-part taxon-name-part-type="genus" reg="Thoracostrongylus">Thoracostrongylus</tp:taxon-name-part></tp:taxon-name></italic> Bernhauer, 1915 (<tp:taxon-name><tp:taxon-name-part taxon-name-part-type="order">Coleoptera</tp:taxon-name-part></tp:taxon-name>, <tp:taxon-name><tp:taxon-name-part taxon-name-part-type="family">Staphylinidae</tp:taxon-name-part></tp:taxon-name>, <tp:taxon-name><tp:taxon-name-part taxon-name-part-type="subfamily">Staphylininae</tp:taxon-name-part></tp:taxon-name>)</article-title><source>Zookeys</source><day>22</day><month>11</month><year>2022</year><volume>1131</volume><fpage>99</fpage><lpage>134</lpage><pub-id pub-id-type="doi">10.3897/zookeys.1131.95038</pub-id></mixed-citation></tp:treatment-meta><tp:nomenclature><label>﻿</label><tp:taxon-name>
            <object-id xmlns:xlink="http://www.w3.org/1999/xlink" content-type="arpha" xlink:type="simple">32382852-59A7-5375-96B7-3DE45E4021DD</object-id>
            <tp:taxon-name-part taxon-name-part-type="genus" reg="Thoracostrongylus">Thoracostrongylus</tp:taxon-name-part>
            <tp:taxon-name-part taxon-name-part-type="species" reg="aduncatus">aduncatus</tp:taxon-name-part>
          </tp:taxon-name><tp:taxon-authority>Yang, Zhou &amp; Schillhammer, 2011</tp:taxon-authority><xref ref-type="fig" rid="F3">Figs 15–20</xref><xref ref-type="fig" rid="F4">, 21–28</xref><xref ref-type="fig" rid="F5">, 29–32</xref><xref ref-type="fig" rid="F18">, 109 钩茎钝胸隐翅虫</xref><tp:nomenclature-citation-list><tp:nomenclature-citation><tp:taxon-name>
                <tp:taxon-name-part taxon-name-part-type="genus" reg="Thoracostrongylus">Thoracostrongylus</tp:taxon-name-part>
                <tp:taxon-name-part taxon-name-part-type="species" reg="aduncatus">aduncatus</tp:taxon-name-part>
              </tp:taxon-name><comment>Yang, Zhou &amp; Schillhammer, 2011: 413.</comment></tp:nomenclature-citation></tp:nomenclature-citation-list></tp:nomenclature><tp:treatment-sec sec-type="material" id="SECID0EHUAE"><title>Material examined.</title><p>China – <bold>Yunnan Prov.</bold> • 1♂; Xishuangbanna, Menglong Town, Mengsong; <named-content xmlns:xlink="http://www.w3.org/1999/xlink" content-type="dwc:verbatimCoordinates" xlink:type="simple"><named-content content-type="geo-json" specific-use="{&#34;type&#34;:&#34;Point&#34;,&#34;coordinates&#34;:[100.505278,20.511389]}" id="NCID0ESUAE" xlink:type="simple">20°30'41"N, 100°30'19"E</named-content></named-content>; alt. 1700 m; 03 April 2018; Peng, Shen &amp; Cheng leg.; <abbrev xmlns:xlink="http://www.w3.org/1999/xlink" xlink:title="Department of Biology, Shanghai Normal University" id="ABBRID0EXUAE" xlink:type="simple">SHNU</abbrev> • 1♂; Nabanhe N.R., Chuguohe, Bengganghani; alt. 1750 m; 28 April 2009; Hu &amp; Yin leg.; <abbrev xmlns:xlink="http://www.w3.org/1999/xlink" xlink:title="Department of Biology, Shanghai Normal University" id="ABBRID0E2UAE" xlink:type="simple">SHNU</abbrev> • 1♂; Nabanhe N.R., Bengganghani, Nanmugaha; alt. 1650 m; 30 April 2009; Hu &amp; Yin leg.; <abbrev xmlns:xlink="http://www.w3.org/1999/xlink" xlink:title="Department of Biology, Shanghai Normal University" id="ABBRID0E6UAE" xlink:type="simple">SHNU</abbrev> • 1♂, 1♀; Nabanhe N.R., Shanshenmiao, Bengganghani; alt. 1700 m; 27 April 2009; Hu &amp; Yin leg.; <abbrev xmlns:xlink="http://www.w3.org/1999/xlink" xlink:title="Department of Biology, Shanghai Normal University" id="ABBRID0EDVAE" xlink:type="simple">SHNU</abbrev> • 2♀♀; Nabanhe N.R., Bengganghani; alt. 1750 m; 03 May 2009; Hu &amp; Yin leg.; <abbrev xmlns:xlink="http://www.w3.org/1999/xlink" xlink:title="Department of Biology, Shanghai Normal University" id="ABBRID0EHVAE" xlink:type="simple">SHNU</abbrev> • 4♂♂, 1♀; Baoshan City, Mangkuan Town, Baihualing; <named-content xmlns:xlink="http://www.w3.org/1999/xlink" content-type="dwc:verbatimCoordinates" xlink:type="simple"><named-content content-type="geo-json" specific-use="{&#34;type&#34;:&#34;Point&#34;,&#34;coordinates&#34;:[98.793889,25.303056]}" id="NCID0EOVAE" xlink:type="simple">25°18'11"N, 98°47'38"E</named-content></named-content>; alt. 1900 m; 21 April 2013; Dai, Peng &amp; Song leg.; <abbrev xmlns:xlink="http://www.w3.org/1999/xlink" xlink:title="Department of Biology, Shanghai Normal University" id="ABBRID0ETVAE" xlink:type="simple">SHNU</abbrev>.</p><fig id="F3" position="float" orientation="portrait"><object-id xmlns:xlink="http://www.w3.org/1999/xlink" content-type="doi" xlink:type="simple">10.3897/zookeys.1131.95038.figures15-20</object-id><object-id xmlns:xlink="http://www.w3.org/1999/xlink" content-type="arpha" xlink:type="simple">23E0683C-9A9F-500D-BFDC-F2DCFE0FA784</object-id><label>Figures 15–20.</label><caption><p><italic><tp:taxon-name><tp:taxon-name-part taxon-name-part-type="genus" reg="Thoracostrongylus">Thoracostrongylus</tp:taxon-name-part><tp:taxon-name-part taxon-name-part-type="species" reg="aduncatus">aduncatus</tp:taxon-name-part></tp:taxon-name></italic><bold>15, 16</bold> habitus <bold>17–20</bold> aedeagus, ventral (<bold>17, 18</bold>) and lateral (<bold>19, 20</bold>) views. Scale bars: 1 mm (<bold>15, 16</bold>); 0.2 mm (<bold>17–20</bold>).</p></caption><graphic xmlns:xlink="http://www.w3.org/1999/xlink" xlink:href="zookeys-1131-099_article-95038__-g003.jpg" position="float" orientation="portrait" xlink:type="simple" id="oo_772739.jpg"><uri content-type="original_file" xlink:type="simple">https://binary.pensoft.net/fig/772739</uri></graphic></fig></tp:treatment-sec><tp:treatment-sec sec-type="description" id="SECID0E2WAE"><title>Measurements.</title><p><bold>Male</bold>: <abbrev xmlns:xlink="http://www.w3.org/1999/xlink" xlink:title="body length" id="ABBRID0EDXAE" xlink:type="simple">BL</abbrev>: 7.0–8.3 mm, <abbrev xmlns:xlink="http://www.w3.org/1999/xlink" xlink:title="forebody length" id="ABBRID0EHXAE" xlink:type="simple">FL</abbrev>: 4.2–5.1 mm. <abbrev xmlns:xlink="http://www.w3.org/1999/xlink" xlink:title="length of head along the midline" id="ABBRID0ELXAE" xlink:type="simple">HL</abbrev>: 1.17–1.39 mm, <abbrev xmlns:xlink="http://www.w3.org/1999/xlink" xlink:title="width of head including eyes" id="ABBRID0EPXAE" xlink:type="simple">HW</abbrev>: 1.61–1.89 mm, <abbrev xmlns:xlink="http://www.w3.org/1999/xlink" xlink:title="length of eye" id="ABBRID0ETXAE" xlink:type="simple">CL</abbrev>: 0.83–0.95 mm, <abbrev xmlns:xlink="http://www.w3.org/1999/xlink" xlink:title="length of post-ocular region" id="ABBRID0EXXAE" xlink:type="simple">PO</abbrev>: 0.17–0.28 mm, <abbrev xmlns:xlink="http://www.w3.org/1999/xlink" xlink:title="length of pronotum along the midline" id="ABBRID0E2XAE" xlink:type="simple">PL</abbrev>: 1.50–1.78 mm, <abbrev xmlns:xlink="http://www.w3.org/1999/xlink" xlink:title="width of pronotum at the widest point" id="ABBRID0E6XAE" xlink:type="simple">PW</abbrev>: 1.22–1.50 mm, <abbrev xmlns:xlink="http://www.w3.org/1999/xlink" xlink:title="length of elytra" id="ABBRID0EDYAE" xlink:type="simple">EL</abbrev>: 1.78–2.11 mm, <abbrev xmlns:xlink="http://www.w3.org/1999/xlink" xlink:title="width of elytra at the widest point" id="ABBRID0EHYAE" xlink:type="simple">EW</abbrev>: 1.78–2.11 mm. <abbrev xmlns:xlink="http://www.w3.org/1999/xlink" xlink:title="length of head along the midline" id="ABBRID0ELYAE" xlink:type="simple">HL</abbrev>/<abbrev xmlns:xlink="http://www.w3.org/1999/xlink" xlink:title="width of head including eyes" id="ABBRID0EPYAE" xlink:type="simple">HW</abbrev>: 0.70–0.77, <abbrev xmlns:xlink="http://www.w3.org/1999/xlink" xlink:title="length of eye" id="ABBRID0ETYAE" xlink:type="simple">CL</abbrev>/<abbrev xmlns:xlink="http://www.w3.org/1999/xlink" xlink:title="length of post-ocular region" id="ABBRID0EXYAE" xlink:type="simple">PO</abbrev>: 3.00–5.00, <abbrev xmlns:xlink="http://www.w3.org/1999/xlink" xlink:title="length of pronotum along the midline" id="ABBRID0E2YAE" xlink:type="simple">PL</abbrev>/<abbrev xmlns:xlink="http://www.w3.org/1999/xlink" xlink:title="width of pronotum at the widest point" id="ABBRID0E6YAE" xlink:type="simple">PW</abbrev>: 1.12–1.27, <abbrev xmlns:xlink="http://www.w3.org/1999/xlink" xlink:title="length of elytra" id="ABBRID0EDZAE" xlink:type="simple">EL</abbrev>/<abbrev xmlns:xlink="http://www.w3.org/1999/xlink" xlink:title="width of elytra at the widest point" id="ABBRID0EHZAE" xlink:type="simple">EW</abbrev>: 0.97–1.00, <abbrev xmlns:xlink="http://www.w3.org/1999/xlink" xlink:title="width of head including eyes" id="ABBRID0ELZAE" xlink:type="simple">HW</abbrev>/<abbrev xmlns:xlink="http://www.w3.org/1999/xlink" xlink:title="width of elytra at the widest point" id="ABBRID0EPZAE" xlink:type="simple">EW</abbrev>: 0.84–0.91, <abbrev xmlns:xlink="http://www.w3.org/1999/xlink" xlink:title="width of pronotum at the widest point" id="ABBRID0ETZAE" xlink:type="simple">PW</abbrev>/<abbrev xmlns:xlink="http://www.w3.org/1999/xlink" xlink:title="width of elytra at the widest point" id="ABBRID0EXZAE" xlink:type="simple">EW</abbrev>: 0.66–0.71, <abbrev xmlns:xlink="http://www.w3.org/1999/xlink" xlink:title="width of head including eyes" id="ABBRID0E2ZAE" xlink:type="simple">HW</abbrev>/<abbrev xmlns:xlink="http://www.w3.org/1999/xlink" xlink:title="width of pronotum at the widest point" id="ABBRID0E6ZAE" xlink:type="simple">PW</abbrev>: 1.24–1.32. <bold>Female</bold>: <abbrev xmlns:xlink="http://www.w3.org/1999/xlink" xlink:title="body length" id="ABBRID0EF1AE" xlink:type="simple">BL</abbrev>: 8.0–9.6 mm, <abbrev xmlns:xlink="http://www.w3.org/1999/xlink" xlink:title="forebody length" id="ABBRID0EJ1AE" xlink:type="simple">FL</abbrev>: 4.8–5.3 mm. <abbrev xmlns:xlink="http://www.w3.org/1999/xlink" xlink:title="length of head along the midline" id="ABBRID0EN1AE" xlink:type="simple">HL</abbrev>: 1.33–1.50 mm, <abbrev xmlns:xlink="http://www.w3.org/1999/xlink" xlink:title="width of head including eyes" id="ABBRID0ER1AE" xlink:type="simple">HW</abbrev>: 1.83–2.06 mm, <abbrev xmlns:xlink="http://www.w3.org/1999/xlink" xlink:title="length of eye" id="ABBRID0EV1AE" xlink:type="simple">CL</abbrev>: 0.95–1.00 mm, <abbrev xmlns:xlink="http://www.w3.org/1999/xlink" xlink:title="length of post-ocular region" id="ABBRID0EZ1AE" xlink:type="simple">PO</abbrev>: 0.22–0.28 mm, <abbrev xmlns:xlink="http://www.w3.org/1999/xlink" xlink:title="length of pronotum along the midline" id="ABBRID0E41AE" xlink:type="simple">PL</abbrev>: 1.72–1.83 mm, <abbrev xmlns:xlink="http://www.w3.org/1999/xlink" xlink:title="width of pronotum at the widest point" id="ABBRID0EB2AE" xlink:type="simple">PW</abbrev>: 1.39–1.56 mm, <abbrev xmlns:xlink="http://www.w3.org/1999/xlink" xlink:title="length of elytra" id="ABBRID0EF2AE" xlink:type="simple">EL</abbrev>: 2.00–2.11 mm, <abbrev xmlns:xlink="http://www.w3.org/1999/xlink" xlink:title="width of elytra at the widest point" id="ABBRID0EJ2AE" xlink:type="simple">EW</abbrev>: 2.11–2.22 mm. <abbrev xmlns:xlink="http://www.w3.org/1999/xlink" xlink:title="length of head along the midline" id="ABBRID0EN2AE" xlink:type="simple">HL</abbrev>/<abbrev xmlns:xlink="http://www.w3.org/1999/xlink" xlink:title="width of head including eyes" id="ABBRID0ER2AE" xlink:type="simple">HW</abbrev>: 0.73, <abbrev xmlns:xlink="http://www.w3.org/1999/xlink" xlink:title="length of eye" id="ABBRID0EV2AE" xlink:type="simple">CL</abbrev>/<abbrev xmlns:xlink="http://www.w3.org/1999/xlink" xlink:title="length of post-ocular region" id="ABBRID0EZ2AE" xlink:type="simple">PO</abbrev>: 3.60–4.25, <abbrev xmlns:xlink="http://www.w3.org/1999/xlink" xlink:title="length of pronotum along the midline" id="ABBRID0E42AE" xlink:type="simple">PL</abbrev>/<abbrev xmlns:xlink="http://www.w3.org/1999/xlink" xlink:title="width of pronotum at the widest point" id="ABBRID0EB3AE" xlink:type="simple">PW</abbrev>: 1.18–1.24, <abbrev xmlns:xlink="http://www.w3.org/1999/xlink" xlink:title="length of elytra" id="ABBRID0EF3AE" xlink:type="simple">EL</abbrev>/<abbrev xmlns:xlink="http://www.w3.org/1999/xlink" xlink:title="width of elytra at the widest point" id="ABBRID0EJ3AE" xlink:type="simple">EW</abbrev>: 0.95, <abbrev xmlns:xlink="http://www.w3.org/1999/xlink" xlink:title="width of head including eyes" id="ABBRID0EN3AE" xlink:type="simple">HW</abbrev>/<abbrev xmlns:xlink="http://www.w3.org/1999/xlink" xlink:title="width of elytra at the widest point" id="ABBRID0ER3AE" xlink:type="simple">EW</abbrev>: 0.87–0.93, <abbrev xmlns:xlink="http://www.w3.org/1999/xlink" xlink:title="width of pronotum at the widest point" id="ABBRID0EV3AE" xlink:type="simple">PW</abbrev>/<abbrev xmlns:xlink="http://www.w3.org/1999/xlink" xlink:title="width of elytra at the widest point" id="ABBRID0EZ3AE" xlink:type="simple">EW</abbrev>: 0.66–0.70, <abbrev xmlns:xlink="http://www.w3.org/1999/xlink" xlink:title="width of head including eyes" id="ABBRID0E43AE" xlink:type="simple">HW</abbrev>/<abbrev xmlns:xlink="http://www.w3.org/1999/xlink" xlink:title="width of pronotum at the widest point" id="ABBRID0EB4AE" xlink:type="simple">PW</abbrev>: 1.32.</p><fig id="F4" position="float" orientation="portrait"><object-id xmlns:xlink="http://www.w3.org/1999/xlink" content-type="doi" xlink:type="simple">10.3897/zookeys.1131.95038.figures21-28</object-id><object-id xmlns:xlink="http://www.w3.org/1999/xlink" content-type="arpha" xlink:type="simple">BA64FDA9-7EF4-517F-96AF-6FC794508B23</object-id><label>Figures 21–28.</label><caption><p><italic><tp:taxon-name><tp:taxon-name-part taxon-name-part-type="genus" reg="Thoracostrongylus">Thoracostrongylus</tp:taxon-name-part><tp:taxon-name-part taxon-name-part-type="species" reg="aduncatus">aduncatus</tp:taxon-name-part></tp:taxon-name></italic><bold>21–24</bold> aedeagus from Baihualing, ventral (<bold>21, 22</bold>) and lateral (<bold>23, 24</bold>) views <bold>25–28</bold> aedeagus from Baihualing, ventral (<bold>25, 26</bold>) and lateral (<bold>27, 28</bold>) views. Scale bars: 0.2 mm.</p></caption><graphic xmlns:xlink="http://www.w3.org/1999/xlink" xlink:href="zookeys-1131-099_article-95038__-g004.jpg" position="float" orientation="portrait" xlink:type="simple" id="oo_772740.jpg"><uri content-type="original_file" xlink:type="simple">https://binary.pensoft.net/fig/772740</uri></graphic></fig></tp:treatment-sec><tp:treatment-sec sec-type="diagnosis" id="SECID0EJ5AE"><title>Diagnosis.</title><p>The species is similar to <italic><tp:taxon-name><tp:taxon-name-part taxon-name-part-type="genus" reg="Thoracostrongylus">T.</tp:taxon-name-part><tp:taxon-name-part taxon-name-part-type="species" reg="acerosus">acerosus</tp:taxon-name-part></tp:taxon-name></italic> Yang, Zhou &amp; Schillhammer, 2011, <italic><tp:taxon-name><tp:taxon-name-part taxon-name-part-type="genus" reg="Thoracostrongylus">T.</tp:taxon-name-part><tp:taxon-name-part taxon-name-part-type="species" reg="fujianensis">fujianensis</tp:taxon-name-part></tp:taxon-name></italic> Yang, Zhou &amp; Schillhammer, 2011, and <italic><tp:taxon-name><tp:taxon-name-part taxon-name-part-type="genus" reg="Thoracostrongylus">T.</tp:taxon-name-part><tp:taxon-name-part taxon-name-part-type="species" reg="diaoluoensis">diaoluoensis</tp:taxon-name-part></tp:taxon-name></italic> Yang, Zhou &amp; Schillhammer, 2011 in general appearance, but it can be distinguished from them by the apex of median lobe pointed dorsad forming an apical tooth in lateral view, and from <italic><tp:taxon-name><tp:taxon-name-part taxon-name-part-type="genus" reg="Thoracostrongylus">T.</tp:taxon-name-part><tp:taxon-name-part taxon-name-part-type="species" reg="diaoluoensis">diaoluoensis</tp:taxon-name-part></tp:taxon-name></italic> also by the aedeagal median lobe with a subapical tooth on the dorsal side. Aedeagal variation (Figs <xref ref-type="fig" rid="F3">17</xref>–<xref ref-type="fig" rid="F5">32</xref>) occurs in the apical parts of median lobe and paramere.</p><fig id="F5" position="float" orientation="portrait"><object-id xmlns:xlink="http://www.w3.org/1999/xlink" content-type="doi" xlink:type="simple">10.3897/zookeys.1131.95038.figures29-32</object-id><object-id xmlns:xlink="http://www.w3.org/1999/xlink" content-type="arpha" xlink:type="simple">177EA3DC-92EC-56B9-BF32-C69FE353D01A</object-id><label>Figures 29–32.</label><caption><p><italic><tp:taxon-name><tp:taxon-name-part taxon-name-part-type="genus" reg="Thoracostrongylus">Thoracostrongylus</tp:taxon-name-part><tp:taxon-name-part taxon-name-part-type="species" reg="aduncatus">aduncatus</tp:taxon-name-part></tp:taxon-name></italic><bold>29–32</bold> aedeagus from Nabanhe, ventral (<bold>29, 30</bold>) and lateral (<bold>31, 32</bold>) views. Scale bars: 0.2 mm.</p></caption><graphic xmlns:xlink="http://www.w3.org/1999/xlink" xlink:href="zookeys-1131-099_article-95038__-g005.jpg" position="float" orientation="portrait" xlink:type="simple" id="oo_772741.jpg"><uri content-type="original_file" xlink:type="simple">https://binary.pensoft.net/fig/772741</uri></graphic></fig></tp:treatment-sec><tp:treatment-sec sec-type="distribution" id="SECID0ECBAG"><title>Distribution.</title><p>China (Yunnan).</p></tp:treatment-sec><tp:treatment-sec><!--Section generated to contain objects referenced in tp:taxon-treatment.--><fig id="F18" position="float" orientation="portrait"><object-id xmlns:xlink="http://www.w3.org/1999/xlink" content-type="doi" xlink:type="simple">10.3897/zookeys.1131.95038.figures108-122</object-id><object-id xmlns:xlink="http://www.w3.org/1999/xlink" content-type="arpha" xlink:type="simple">FC38790E-8363-5F60-B3BB-3CE30E0ABF53</object-id><label>Figures 108–122.</label><caption><p>Distribution map of <italic><tp:taxon-name><tp:taxon-name-part taxon-name-part-type="genus" reg="Thoracostrongylus">Thoracostrongylus</tp:taxon-name-part></tp:taxon-name></italic> species of China <bold>108</bold><italic><tp:taxon-name><tp:taxon-name-part taxon-name-part-type="genus" reg="Thoracostrongylus">T.</tp:taxon-name-part><tp:taxon-name-part taxon-name-part-type="species" reg="acerosus">acerosus</tp:taxon-name-part></tp:taxon-name></italic><bold>109</bold><italic><tp:taxon-name><tp:taxon-name-part taxon-name-part-type="genus" reg="Thoracostrongylus">T.</tp:taxon-name-part><tp:taxon-name-part taxon-name-part-type="species" reg="aduncatus">aduncatus</tp:taxon-name-part></tp:taxon-name></italic><bold>110</bold><italic><tp:taxon-name><tp:taxon-name-part taxon-name-part-type="genus" reg="Thoracostrongylus">T.</tp:taxon-name-part><tp:taxon-name-part taxon-name-part-type="species" reg="birmanus">birmanus</tp:taxon-name-part></tp:taxon-name></italic><bold>111</bold><italic><tp:taxon-name><tp:taxon-name-part taxon-name-part-type="genus" reg="Thoracostrongylus">T.</tp:taxon-name-part><tp:taxon-name-part taxon-name-part-type="species" reg="diaoluoensis">diaoluoensis</tp:taxon-name-part></tp:taxon-name></italic><bold>112</bold><italic><tp:taxon-name><tp:taxon-name-part taxon-name-part-type="genus" reg="Thoracostrongylus">T.</tp:taxon-name-part><tp:taxon-name-part taxon-name-part-type="species" reg="formosanus">formosanus</tp:taxon-name-part><tp:taxon-name-part taxon-name-part-type="subspecies" reg="formosanus">formosanus</tp:taxon-name-part></tp:taxon-name></italic><bold>113</bold><italic><tp:taxon-name><tp:taxon-name-part taxon-name-part-type="genus" reg="Thoracostrongylus">T.</tp:taxon-name-part><tp:taxon-name-part taxon-name-part-type="species" reg="formosanus">formosanus</tp:taxon-name-part><tp:taxon-name-part taxon-name-part-type="subspecies" reg="flavipes">flavipes</tp:taxon-name-part></tp:taxon-name></italic><bold>114</bold><italic><tp:taxon-name><tp:taxon-name-part taxon-name-part-type="genus" reg="Thoracostrongylus">T.</tp:taxon-name-part><tp:taxon-name-part taxon-name-part-type="species" reg="fujianensis">fujianensis</tp:taxon-name-part></tp:taxon-name></italic><bold>115</bold><italic><tp:taxon-name><tp:taxon-name-part taxon-name-part-type="genus" reg="Thoracostrongylus">T.</tp:taxon-name-part><tp:taxon-name-part taxon-name-part-type="species" reg="malaisei">malaisei</tp:taxon-name-part></tp:taxon-name></italic><bold>116</bold><italic><tp:taxon-name><tp:taxon-name-part taxon-name-part-type="genus" reg="Thoracostrongylus">T.</tp:taxon-name-part><tp:taxon-name-part taxon-name-part-type="species" reg="miyakei">miyakei</tp:taxon-name-part></tp:taxon-name></italic><bold>117</bold><italic><tp:taxon-name><tp:taxon-name-part taxon-name-part-type="genus" reg="Thoracostrongylus">T.</tp:taxon-name-part><tp:taxon-name-part taxon-name-part-type="species" reg="sarawakensis">sarawakensis</tp:taxon-name-part></tp:taxon-name></italic><bold>118</bold><italic><tp:taxon-name><tp:taxon-name-part taxon-name-part-type="genus" reg="Thoracostrongylus">T.</tp:taxon-name-part><tp:taxon-name-part taxon-name-part-type="species" reg="velutinus">velutinus</tp:taxon-name-part></tp:taxon-name></italic><bold>119</bold><italic><tp:taxon-name><tp:taxon-name-part taxon-name-part-type="genus" reg="Thoracostrongylus">T.</tp:taxon-name-part><tp:taxon-name-part taxon-name-part-type="species" reg="baishanzuensis">baishanzuensis</tp:taxon-name-part></tp:taxon-name></italic><bold>120</bold><italic><tp:taxon-name><tp:taxon-name-part taxon-name-part-type="genus" reg="Thoracostrongylus">T.</tp:taxon-name-part><tp:taxon-name-part taxon-name-part-type="species" reg="bicolor">bicolor</tp:taxon-name-part></tp:taxon-name></italic><bold>121</bold><italic><tp:taxon-name><tp:taxon-name-part taxon-name-part-type="genus" reg="Thoracostrongylus">T.</tp:taxon-name-part><tp:taxon-name-part taxon-name-part-type="species" reg="brachypterus">brachypterus</tp:taxon-name-part></tp:taxon-name></italic><bold>122</bold><italic><tp:taxon-name><tp:taxon-name-part taxon-name-part-type="genus" reg="Thoracostrongylus">T.</tp:taxon-name-part><tp:taxon-name-part taxon-name-part-type="species" reg="chrysites">chrysites</tp:taxon-name-part></tp:taxon-name></italic>. Triangle, localities of specimens examined in this paper; square, localities of specimens listed in previous papers. Red, doubtful localities; blue, trustede localities.</p></caption><graphic xmlns:xlink="http://www.w3.org/1999/xlink" xlink:href="zookeys-1131-099_article-95038__-g018.jpg" position="float" orientation="portrait" xlink:type="simple" id="oo_772754.jpg"><uri content-type="original_file" xlink:type="simple">https://binary.pensoft.net/fig/772754</uri></graphic></fig></tp:treatment-sec></tp:taxon-treatment>
