# Supplementary material for: ﻿Review of Chinese species of the genus Thoracostrongylus Bernhauer, 1915 (Coleoptera, Staphylinidae, Staphylininae)
Source: Zookeys. 2022 Nov 22;1131:99–134. doi: 10.3897/zookeys.1131.95038 (PMC9836511; doi:10.3897/zookeys.1131.95038)
Supplement: XML Treatment for Thoracostrongylus formosanus flavipes [file zookeys.1131.95038-treatment6.xml]

<!DOCTYPE tp:taxon-treatment
  PUBLIC "-//TaxonX//DTD Taxonomic Treatment Publishing DTD v0 20100105//EN" "tax-treatment-NSO.dtd">
<tp:taxon-treatment xmlns:tp="http://www.plazi.org/taxpub"><tp:treatment-meta><kwd-group><label>Taxon classification</label><kwd>
              <named-content content-type="kingdom">Animalia</named-content>
            </kwd><kwd>
              <named-content content-type="order">Coleoptera</named-content>
            </kwd><kwd>
              <named-content content-type="family">Staphylinidae</named-content>
            </kwd></kwd-group><mixed-citation publication-type="journal"><person-group><name><surname>Xia</surname><given-names>Mei-Hua</given-names></name><name><surname>Tang</surname><given-names>Liang</given-names></name><name><surname>Schillhammer</surname><given-names>Harald</given-names></name></person-group><article-title>﻿Review of Chinese species of the genus <italic><tp:taxon-name><tp:taxon-name-part taxon-name-part-type="genus" reg="Thoracostrongylus">Thoracostrongylus</tp:taxon-name-part></tp:taxon-name></italic> Bernhauer, 1915 (<tp:taxon-name><tp:taxon-name-part taxon-name-part-type="order">Coleoptera</tp:taxon-name-part></tp:taxon-name>, <tp:taxon-name><tp:taxon-name-part taxon-name-part-type="family">Staphylinidae</tp:taxon-name-part></tp:taxon-name>, <tp:taxon-name><tp:taxon-name-part taxon-name-part-type="subfamily">Staphylininae</tp:taxon-name-part></tp:taxon-name>)</article-title><source>Zookeys</source><day>22</day><month>11</month><year>2022</year><volume>1131</volume><fpage>99</fpage><lpage>134</lpage><pub-id pub-id-type="doi">10.3897/zookeys.1131.95038</pub-id></mixed-citation></tp:treatment-meta><tp:nomenclature><label>﻿</label><tp:taxon-name>
            <object-id xmlns:xlink="http://www.w3.org/1999/xlink" content-type="arpha" xlink:type="simple">866A88F9-E32C-5EB6-A6C9-BD751425F968</object-id>
            <tp:taxon-name-part taxon-name-part-type="genus" reg="Thoracostrongylus">Thoracostrongylus</tp:taxon-name-part>
            <tp:taxon-name-part taxon-name-part-type="species" reg="formosanus">formosanus</tp:taxon-name-part>
            <tp:taxon-name-part taxon-name-part-type="subspecies" reg="flavipes">flavipes</tp:taxon-name-part>
            <object-id xmlns:xlink="http://www.w3.org/1999/xlink" content-type="zoobank" xlink:type="simple">https://zoobank.org/811E5361-8C24-41BE-8BB2-5C2AF207A456</object-id>
          </tp:taxon-name><tp:taxon-status xmlns:xlink="http://www.w3.org/1999/xlink" xlink:type="simple">ssp.nov.</tp:taxon-status><xref ref-type="fig" rid="F8">Figs 46–52</xref><xref ref-type="fig" rid="F18">, 113 台湾钝胸隐翅虫黄足亚种</xref></tp:nomenclature><tp:treatment-sec sec-type="type material" id="SECID0EY6AG"><title>Type material.</title><p><bold><italic>Holotype.</italic></bold> China – <bold>Zhejiang Prov.</bold> • ♂, glued on a card with labels as follows: “China: Zhejiang, Longquan, Fengyang Mt., Guanyintai; alt. 1000 m; 11 May 2019; Tang &amp; Zhao leg.” “Holotype / <italic>Thoracostrongylus formosanus flavipes</italic> / Xia, Tang &amp; Schillhammer” [red handwritten label]; <abbrev xmlns:xlink="http://www.w3.org/1999/xlink" xlink:title="Department of Biology, Shanghai Normal University" id="ABBRID0EHABG" xlink:type="simple">SHNU</abbrev>. <bold><italic>Paratypes</italic></bold>. China – <bold>Zhejiang Prov.</bold> • 4♂♂, 6♀♀; same data as holotype; <abbrev xmlns:xlink="http://www.w3.org/1999/xlink" xlink:title="Department of Biology, Shanghai Normal University" id="ABBRID0EQABG" xlink:type="simple">SHNU</abbrev> • 1♂; Longquan City, Fengyangshan, Lu’ao Vill.; <named-content xmlns:xlink="http://www.w3.org/1999/xlink" content-type="dwc:verbatimCoordinates" xlink:type="simple"><named-content content-type="geo-json" specific-use="{&#34;type&#34;:&#34;Point&#34;,&#34;coordinates&#34;:[119.198761,27.919153]}" id="NCID0EXABG" xlink:type="simple">27°55'8.95"N, 119°11'55.54"E</named-content></named-content>; alt. 1200–1300 m; 16–17 July 2018; Zi-Wei Yin leg.; <abbrev xmlns:xlink="http://www.w3.org/1999/xlink" xlink:title="Department of Biology, Shanghai Normal University" id="ABBRID0E3ABG" xlink:type="simple">SHNU</abbrev> • 2♂♂, 1♀; Longquan City, Fengyangshan N.R., Lu’aocun Village; <named-content xmlns:xlink="http://www.w3.org/1999/xlink" content-type="dwc:verbatimCoordinates" xlink:type="simple"><named-content content-type="geo-json" specific-use="{&#34;type&#34;:&#34;Point&#34;,&#34;coordinates&#34;:[119.194128,27.922128]}" id="NCID0EDBBG" xlink:type="simple">27°55'19.66"N, 119°11'38.86"E</named-content></named-content>; alt. 1076 m; 04 May 2016; Jiang, Liu &amp; Zhou leg.; <abbrev xmlns:xlink="http://www.w3.org/1999/xlink" xlink:title="Department of Biology, Shanghai Normal University" id="ABBRID0EIBBG" xlink:type="simple">SHNU</abbrev> • 1♂; Longquan City, Fengyangshan N.R., Datianping; <named-content xmlns:xlink="http://www.w3.org/1999/xlink" content-type="dwc:verbatimCoordinates" xlink:type="simple"><named-content content-type="geo-json" specific-use="{&#34;type&#34;:&#34;Point&#34;,&#34;coordinates&#34;:[119.175403,27.908242]}" id="NCID0EPBBG" xlink:type="simple">27°54'29.67"N, 119°10'31.45"E</named-content></named-content>; alt. 1350 m; 30 April 2016; Jiang, Liu &amp; Zhou leg.; <abbrev xmlns:xlink="http://www.w3.org/1999/xlink" xlink:title="Department of Biology, Shanghai Normal University" id="ABBRID0EUBBG" xlink:type="simple">SHNU</abbrev> • 2♀♀; Longquan City, Fengyangshan N.R., Datianping; <named-content xmlns:xlink="http://www.w3.org/1999/xlink" content-type="dwc:verbatimCoordinates" xlink:type="simple"><named-content content-type="geo-json" specific-use="{&#34;type&#34;:&#34;Point&#34;,&#34;coordinates&#34;:[119.175403,27.908242]}" id="NCID0E2BBG" xlink:type="simple">27°54'29.67"N, 119°10'31.45"E</named-content></named-content>; alt. 1350 m; 30 April 2016; Jiang, Liu &amp; Zhou leg.; <abbrev xmlns:xlink="http://www.w3.org/1999/xlink" xlink:title="Department of Biology, Shanghai Normal University" id="ABBRID0EACBG" xlink:type="simple">SHNU</abbrev> • 2♂♂, 1♀; Jinhua City, Pan’an County, Dapanshan N.R.; <named-content xmlns:xlink="http://www.w3.org/1999/xlink" content-type="dwc:verbatimCoordinates" xlink:type="simple"><named-content content-type="geo-json" specific-use="{&#34;type&#34;:&#34;Point&#34;,&#34;coordinates&#34;:[120.488678,28.978064]}" id="NCID0EHCBG" xlink:type="simple">28°58'41.03"N, 120°29'19.24"E</named-content></named-content>; alt. 531–783 m; 08 May 2016; Jiang, Liu &amp; Zhou leg.; <abbrev xmlns:xlink="http://www.w3.org/1999/xlink" xlink:title="Department of Biology, Shanghai Normal University" id="ABBRID0EMCBG" xlink:type="simple">SHNU</abbrev> • 1♂, 2♀♀; Lishui City, Qingyuan County, Baishanzu, Station to Peak; <named-content xmlns:xlink="http://www.w3.org/1999/xlink" content-type="dwc:verbatimCoordinates" xlink:type="simple"><named-content content-type="geo-json" specific-use="{&#34;type&#34;:&#34;Point&#34;,&#34;coordinates&#34;:[119.205000,27.755556]}" id="NCID0ETCBG" xlink:type="simple">27°45'20"N, 119°11'78"E</named-content></named-content>; alt. 1721 m; 24 April 2015; Song &amp; Yan leg.; <abbrev xmlns:xlink="http://www.w3.org/1999/xlink" xlink:title="Department of Biology, Shanghai Normal University" id="ABBRID0EYCBG" xlink:type="simple">SHNU</abbrev> • 2♀♀; Longquan City, Fengyangshan N.R., Mihougu, near stream; <named-content xmlns:xlink="http://www.w3.org/1999/xlink" content-type="dwc:verbatimCoordinates" xlink:type="simple"><named-content content-type="geo-json" specific-use="{&#34;type&#34;:&#34;Point&#34;,&#34;coordinates&#34;:[119.198031,27.916717]}" id="NCID0E6CBG" xlink:type="simple">27°55'0.18"N, 119°11'52.91"E</named-content></named-content>; alt. 1116 m; 03 May 2016; Jiang, Liu &amp; Zhou leg.; <abbrev xmlns:xlink="http://www.w3.org/1999/xlink" xlink:title="Department of Biology, Shanghai Normal University" id="ABBRID0EEDBG" xlink:type="simple">SHNU</abbrev> • 1♀; Wuyanling; alt. 700 m; 09 May 2004; Hu, Tang &amp; Zhou leg.; <abbrev xmlns:xlink="http://www.w3.org/1999/xlink" xlink:title="Department of Biology, Shanghai Normal University" id="ABBRID0EIDBG" xlink:type="simple">SHNU</abbrev>. – <bold>Guangxi Prov.</bold> • 7♂♂, 16♀♀; Huanjiang, Jiuwan Mt., Yangmeiao; <named-content xmlns:xlink="http://www.w3.org/1999/xlink" content-type="dwc:verbatimCoordinates" xlink:type="simple"><named-content content-type="geo-json" specific-use="{&#34;type&#34;:&#34;Point&#34;,&#34;coordinates&#34;:[108.675558,25.206153]}" id="NCID0ERDBG" xlink:type="simple">25°12'22.15"N, 108°40'32.01"E</named-content></named-content>; alt. 1250 m; 25 April 2021; Tang, Peng, Cai &amp; Song leg.; <abbrev xmlns:xlink="http://www.w3.org/1999/xlink" xlink:title="Department of Biology, Shanghai Normal University" id="ABBRID0EWDBG" xlink:type="simple">SHNU</abbrev> • 1♂; Huanjiang, Jiuwan Mt., Yangmeiao; <named-content xmlns:xlink="http://www.w3.org/1999/xlink" content-type="dwc:verbatimCoordinates" xlink:type="simple"><named-content content-type="geo-json" specific-use="{&#34;type&#34;:&#34;Point&#34;,&#34;coordinates&#34;:[108.675558,25.206153]}" id="NCID0E4DBG" xlink:type="simple">25°12'22.15"N, 108°40'32.01"E</named-content></named-content>; alt. 1250 m; 08 May 2021; Tang, Peng, Cai &amp; Song leg.; <abbrev xmlns:xlink="http://www.w3.org/1999/xlink" xlink:title="Department of Biology, Shanghai Normal University" id="ABBRID0ECEBG" xlink:type="simple">SHNU</abbrev> • 1♀; Huanjiang, Jiuwan Mt., Yangmeiao; <named-content xmlns:xlink="http://www.w3.org/1999/xlink" content-type="dwc:verbatimCoordinates" xlink:type="simple"><named-content content-type="geo-json" specific-use="{&#34;type&#34;:&#34;Point&#34;,&#34;coordinates&#34;:[108.675558,25.206153]}" id="NCID0EJEBG" xlink:type="simple">25°12'22.15"N, 108°40'32.01"E</named-content></named-content>; alt. 1250 m; 23 April 2021; Tang, Peng, Cai &amp; Song leg.; <abbrev xmlns:xlink="http://www.w3.org/1999/xlink" xlink:title="Department of Biology, Shanghai Normal University" id="ABBRID0EOEBG" xlink:type="simple">SHNU</abbrev> • 1♂; Jinxiu County, Mt. Shengtangshan; alt. 1500 m; 26 July 2011; Zhong Peng leg.; <abbrev xmlns:xlink="http://www.w3.org/1999/xlink" xlink:title="Department of Biology, Shanghai Normal University" id="ABBRID0ESEBG" xlink:type="simple">SHNU</abbrev> • 1♀; Guilin City, Huaping N.R., Anjiangping; alt. 1500 m; 18 July 2011; Liang Tang leg.; <abbrev xmlns:xlink="http://www.w3.org/1999/xlink" xlink:title="Department of Biology, Shanghai Normal University" id="ABBRID0EWEBG" xlink:type="simple">SHNU</abbrev>. – <bold>Guangdong Prov.</bold> • 4♂♂, 2♀♀; Ruyuan County, Nanling N.R., Qingshui Valley; <named-content xmlns:xlink="http://www.w3.org/1999/xlink" content-type="dwc:verbatimCoordinates" xlink:type="simple"><named-content content-type="geo-json" specific-use="{&#34;type&#34;:&#34;Point&#34;,&#34;coordinates&#34;:[113.031944,24.915833]}" id="NCID0E6EBG" xlink:type="simple">24°54'57"N, 113°01'55"E</named-content></named-content>; alt. 900 m; 04 May 2015; Peng, Tu &amp; Zhou leg.; <abbrev xmlns:xlink="http://www.w3.org/1999/xlink" xlink:title="Department of Biology, Shanghai Normal University" id="ABBRID0EEFBG" xlink:type="simple">SHNU</abbrev> • 1♂, 2♀♀; Ruyuan County, Nanling N.R., Laopengkeng; <named-content xmlns:xlink="http://www.w3.org/1999/xlink" content-type="dwc:verbatimCoordinates" xlink:type="simple"><named-content content-type="geo-json" specific-use="{&#34;type&#34;:&#34;Point&#34;,&#34;coordinates&#34;:[113.007500,24.941389]}" id="NCID0ELFBG" xlink:type="simple">24°56'29"N, 113°00'27"E</named-content></named-content>; alt. 1360 m; 29 April 2015; Peng, Tu &amp; Zhou leg.; <abbrev xmlns:xlink="http://www.w3.org/1999/xlink" xlink:title="Department of Biology, Shanghai Normal University" id="ABBRID0EQFBG" xlink:type="simple">SHNU</abbrev> • 6♂♂, 3♀♀; Ruyuan County, Nanling N.R., Baobaoshan Station; <named-content xmlns:xlink="http://www.w3.org/1999/xlink" content-type="dwc:verbatimCoordinates" xlink:type="simple"><named-content content-type="geo-json" specific-use="{&#34;type&#34;:&#34;Point&#34;,&#34;coordinates&#34;:[113.016111,24.928611]}" id="NCID0EXFBG" xlink:type="simple">24°55'43"N, 113°00'58"E</named-content></named-content>; alt. 1030 m; 25 April 2015; Peng, Tu &amp; Zhou leg.; <abbrev xmlns:xlink="http://www.w3.org/1999/xlink" xlink:title="Department of Biology, Shanghai Normal University" id="ABBRID0E3FBG" xlink:type="simple">SHNU</abbrev>. – <bold>Sichuan Prov.</bold> • 3♂♂, 1♀; Dayi County, Xiling Snow Mt.; <named-content xmlns:xlink="http://www.w3.org/1999/xlink" content-type="dwc:verbatimCoordinates" xlink:type="simple"><named-content content-type="geo-json" specific-use="{&#34;type&#34;:&#34;Point&#34;,&#34;coordinates&#34;:[103.194189,30.635069]}" id="NCID0EFGBG" xlink:type="simple">30°38'6.25"N, 103°10'99.08"E</named-content></named-content>; alt. 1250 m; 31 July 2021; Zhao &amp; Cai leg.; <abbrev xmlns:xlink="http://www.w3.org/1999/xlink" xlink:title="Department of Biology, Shanghai Normal University" id="ABBRID0EKGBG" xlink:type="simple">SHNU</abbrev> • 1♀; Jiulong County, Hongba; alt. 2000 m; 13 August 2005; Ming Yi leg.; <abbrev xmlns:xlink="http://www.w3.org/1999/xlink" xlink:title="Department of Biology, Shanghai Normal University" id="ABBRID0EOGBG" xlink:type="simple">SHNU</abbrev>. – <bold>Anhui Prov.</bold> • 1♀; Huangshan, Tangkou Town, Hougu; <named-content xmlns:xlink="http://www.w3.org/1999/xlink" content-type="dwc:verbatimCoordinates" xlink:type="simple"><named-content content-type="geo-json" specific-use="{&#34;type&#34;:&#34;Point&#34;,&#34;coordinates&#34;:[118.146100,30.084300]}" id="NCID0EXGBG" xlink:type="simple">30°05'3.48"N, 118°08'45.96"E</named-content></named-content>; alt. 569–688 m; 29 June–03 July 2020; Chong Li leg.; <abbrev xmlns:xlink="http://www.w3.org/1999/xlink" xlink:title="Department of Biology, Shanghai Normal University" id="ABBRID0E3GBG" xlink:type="simple">SHNU</abbrev>. – <bold>Jiangxi Prov.</bold> • 1♂, 1♀; Yichun City, Fengxin County, Baizhang Vill.; <named-content xmlns:xlink="http://www.w3.org/1999/xlink" content-type="dwc:verbatimCoordinates" xlink:type="simple"><named-content content-type="geo-json" specific-use="{&#34;type&#34;:&#34;Point&#34;,&#34;coordinates&#34;:[114.770556,28.715278]}" id="NCID0EFHBG" xlink:type="simple">28°42'55"N, 114°46'14"E</named-content></named-content>; alt. 1000–1300 m; 16 July 2013; Hu &amp; Lv leg.; <abbrev xmlns:xlink="http://www.w3.org/1999/xlink" xlink:title="Department of Biology, Shanghai Normal University" id="ABBRID0EKHBG" xlink:type="simple">SHNU</abbrev> • 1♂; Longnan County, Jiulianshan, summit of Huangniushi; 24°30'53"N, 114°26'6.72"E; alt. 1000–1230 m; 12 May 2021; Zhou &amp; Li leg.; <abbrev xmlns:xlink="http://www.w3.org/1999/xlink" xlink:title="Department of Biology, Shanghai Normal University" id="ABBRID0EOHBG" xlink:type="simple">SHNU</abbrev> • 1♂; Ji’an City, Jinggangshan, Huangyangjie; <named-content xmlns:xlink="http://www.w3.org/1999/xlink" content-type="dwc:verbatimCoordinates" xlink:type="simple"><named-content content-type="geo-json" specific-use="{&#34;type&#34;:&#34;Point&#34;,&#34;coordinates&#34;:[114.116111,26.623611]}" id="NCID0EVHBG" xlink:type="simple">26°37'25"N, 114°06'58"E</named-content></named-content>; alt. 1240 m; 28.vii,2014; Chen, Hu, Lv &amp; Yu leg.; <abbrev xmlns:xlink="http://www.w3.org/1999/xlink" xlink:title="Department of Biology, Shanghai Normal University" id="ABBRID0E1HBG" xlink:type="simple">SHNU</abbrev> • 1♀; Pingxiang City, Gaozhou County, Gaotianyan; <named-content xmlns:xlink="http://www.w3.org/1999/xlink" content-type="dwc:verbatimCoordinates" xlink:type="simple"><named-content content-type="geo-json" specific-use="{&#34;type&#34;:&#34;Point&#34;,&#34;coordinates&#34;:[114.015000,27.397500]}" id="NCID0EBIBG" xlink:type="simple">27°23'51"N, 114°00'54"E</named-content></named-content>; alt. 1025 m; 23 July 2013; Song, Yin &amp; Yu leg.; <abbrev xmlns:xlink="http://www.w3.org/1999/xlink" xlink:title="Department of Biology, Shanghai Normal University" id="ABBRID0EGIBG" xlink:type="simple">SHNU</abbrev>. – <bold>Hunan Prov.</bold> • 2♂♂; Liuyang City, Daweishan; <named-content xmlns:xlink="http://www.w3.org/1999/xlink" content-type="dwc:verbatimCoordinates" xlink:type="simple"><named-content content-type="geo-json" specific-use="{&#34;type&#34;:&#34;Point&#34;,&#34;coordinates&#34;:[114.099167,28.423611]}" id="NCID0EPIBG" xlink:type="simple">28°25'25"N, 114°05'57"E</named-content></named-content>; alt. 1300 m; 06 June 2014; Peng, Shen, Yu &amp; Yan leg.; <abbrev xmlns:xlink="http://www.w3.org/1999/xlink" xlink:title="Department of Biology, Shanghai Normal University" id="ABBRID0EUIBG" xlink:type="simple">SHNU</abbrev> • 2♂♂; Liuyang City, Daweishan, <named-content xmlns:xlink="http://www.w3.org/1999/xlink" content-type="dwc:verbatimCoordinates" xlink:type="simple"><named-content content-type="geo-json" specific-use="{&#34;type&#34;:&#34;Point&#34;,&#34;coordinates&#34;:[114.099167,28.423611]}" id="NCID0E2IBG" xlink:type="simple">28°25'25"N, 114°05'57"E</named-content></named-content>; alt. 1300 m, 07 June 2014; Peng, Shen, Yu &amp; Yan leg.; <abbrev xmlns:xlink="http://www.w3.org/1999/xlink" xlink:title="Department of Biology, Shanghai Normal University" id="ABBRID0EAJBG" xlink:type="simple">SHNU</abbrev> • 2♂♂, 1♀; Yanling County, Nanfengmian; <named-content xmlns:xlink="http://www.w3.org/1999/xlink" content-type="dwc:verbatimCoordinates" xlink:type="simple"><named-content content-type="geo-json" specific-use="{&#34;type&#34;:&#34;Point&#34;,&#34;coordinates&#34;:[114.016667,26.300000]}" id="NCID0EHJBG" xlink:type="simple">26°18'N, 114°01'E</named-content></named-content>; alt. 1855 m; 07 June 2015; Peng, Shen, Tu &amp; Zhou leg.; <abbrev xmlns:xlink="http://www.w3.org/1999/xlink" xlink:title="Department of Biology, Shanghai Normal University" id="ABBRID0EMJBG" xlink:type="simple">SHNU</abbrev> • 1♂; Xin’ning County, Shunhuang Mt., Yangheping; <named-content xmlns:xlink="http://www.w3.org/1999/xlink" content-type="dwc:verbatimCoordinates" xlink:type="simple"><named-content content-type="geo-json" specific-use="{&#34;type&#34;:&#34;Point&#34;,&#34;coordinates&#34;:[111.002267,26.394883]}" id="NCID0ETJBG" xlink:type="simple">26°23'41.58"N, 111°00'08.16"E</named-content></named-content>; alt. 820 m; 02 May 2021; Yin, Zhang, Pan &amp; Shen leg.; <abbrev xmlns:xlink="http://www.w3.org/1999/xlink" xlink:title="Department of Biology, Shanghai Normal University" id="ABBRID0EYJBG" xlink:type="simple">SHNU</abbrev> • 1♂; Xin’ning County, Shunhuang Mt., Yangheping; <named-content xmlns:xlink="http://www.w3.org/1999/xlink" content-type="dwc:verbatimCoordinates" xlink:type="simple"><named-content content-type="geo-json" specific-use="{&#34;type&#34;:&#34;Point&#34;,&#34;coordinates&#34;:[111.002267,26.394883]}" id="NCID0E6JBG" xlink:type="simple">26°23'41.58"N, 111°00'08.16"E</named-content></named-content>; alt. 820 m; 30 April 2021; Yin, Zhang, Pan &amp; Shen leg.; <abbrev xmlns:xlink="http://www.w3.org/1999/xlink" xlink:title="Department of Biology, Shanghai Normal University" id="ABBRID0EEKBG" xlink:type="simple">SHNU</abbrev> • 1♂; Chengzhou, Yizhang County, Mangshan N.R.; <named-content xmlns:xlink="http://www.w3.org/1999/xlink" content-type="dwc:verbatimCoordinates" xlink:type="simple"><named-content content-type="geo-json" specific-use="{&#34;type&#34;:&#34;Point&#34;,&#34;coordinates&#34;:[112.988333,24.940556]}" id="NCID0ELKBG" xlink:type="simple">24°56'26"N, 112°59'18"E</named-content></named-content>; alt. 1400 m; 26 April 2015; Peng, Tu &amp; Zhou leg.; <abbrev xmlns:xlink="http://www.w3.org/1999/xlink" xlink:title="Department of Biology, Shanghai Normal University" id="ABBRID0EQKBG" xlink:type="simple">SHNU</abbrev> • 2♀♀; Liuyang City, Daweishan; <named-content xmlns:xlink="http://www.w3.org/1999/xlink" content-type="dwc:verbatimCoordinates" xlink:type="simple"><named-content content-type="geo-json" specific-use="{&#34;type&#34;:&#34;Point&#34;,&#34;coordinates&#34;:[114.083333,28.416667]}" id="NCID0EXKBG" xlink:type="simple">28°25'N, 114°05'E</named-content></named-content>; alt. 1000 m; 11 June 2015; Peng, Shen, Tu &amp; Zhou leg.; <abbrev xmlns:xlink="http://www.w3.org/1999/xlink" xlink:title="Department of Biology, Shanghai Normal University" id="ABBRID0E3KBG" xlink:type="simple">SHNU</abbrev> • 2♂♂, 3♀♀; Mangshan N.R.; 10 May 2020; <abbrev xmlns:xlink="http://www.w3.org/1999/xlink" xlink:title="Department of Biology, Shanghai Normal University" id="ABBRID0EALBG" xlink:type="simple">SHNU</abbrev> • 6♂♂, 12♀♀; Yanling County, Nanfengmian; <named-content xmlns:xlink="http://www.w3.org/1999/xlink" content-type="dwc:verbatimCoordinates" xlink:type="simple"><named-content content-type="geo-json" specific-use="{&#34;type&#34;:&#34;Point&#34;,&#34;coordinates&#34;:[114.003333,26.302778]}" id="NCID0EHLBG" xlink:type="simple">26°18'10"N, 114°00'12"E</named-content></named-content>; alt. 1620 m; 26 May 2014; Peng, Shen, Yu &amp; Yan leg.; <abbrev xmlns:xlink="http://www.w3.org/1999/xlink" xlink:title="Department of Biology, Shanghai Normal University" id="ABBRID0EMLBG" xlink:type="simple">SHNU</abbrev> • 1♂, 1♀; Yanling County, Nanfengmian; <named-content xmlns:xlink="http://www.w3.org/1999/xlink" content-type="dwc:verbatimCoordinates" xlink:type="simple"><named-content content-type="geo-json" specific-use="{&#34;type&#34;:&#34;Point&#34;,&#34;coordinates&#34;:[113.992778,26.275556]}" id="NCID0ETLBG" xlink:type="simple">26°16'32"N, 113°59'34"E</named-content></named-content>; alt. 1380 m; 27 May 2014; Peng, Shen, Yu &amp; Yan leg.; <abbrev xmlns:xlink="http://www.w3.org/1999/xlink" xlink:title="Department of Biology, Shanghai Normal University" id="ABBRID0EYLBG" xlink:type="simple">SHNU</abbrev> • 2♂♂, 1♀; Yanling County, Nanfengmian; <named-content xmlns:xlink="http://www.w3.org/1999/xlink" content-type="dwc:verbatimCoordinates" xlink:type="simple"><named-content content-type="geo-json" specific-use="{&#34;type&#34;:&#34;Point&#34;,&#34;coordinates&#34;:[114.014167,26.305556]}" id="NCID0E6LBG" xlink:type="simple">26°18'20"N, 114°00'51"E</named-content></named-content>; alt. 1730 m; 28 May 2014; Peng, Shen, Yu &amp; Yan leg.; <abbrev xmlns:xlink="http://www.w3.org/1999/xlink" xlink:title="Department of Biology, Shanghai Normal University" id="ABBRID0EEMBG" xlink:type="simple">SHNU</abbrev>. – <bold>Fujian Prov.</bold> • 15♂♂, 14♀♀; Wuyishan City, Guadun Vill.; <named-content xmlns:xlink="http://www.w3.org/1999/xlink" content-type="dwc:verbatimCoordinates" xlink:type="simple"><named-content content-type="geo-json" specific-use="{&#34;type&#34;:&#34;Point&#34;,&#34;coordinates&#34;:[117.633333,27.733333]}" id="NCID0ENMBG" xlink:type="simple">27°44'N, 117°38'E</named-content></named-content>; alt. 1300–1500 m; 27 May 2012; Peng &amp; Dai leg.; <abbrev xmlns:xlink="http://www.w3.org/1999/xlink" xlink:title="Department of Biology, Shanghai Normal University" id="ABBRID0ESMBG" xlink:type="simple">SHNU</abbrev> • 2♂♂, 1♀; Wuyishan City, Guadun Vill.; <named-content xmlns:xlink="http://www.w3.org/1999/xlink" content-type="dwc:verbatimCoordinates" xlink:type="simple"><named-content content-type="geo-json" specific-use="{&#34;type&#34;:&#34;Point&#34;,&#34;coordinates&#34;:[117.633333,27.733333]}" id="NCID0EZMBG" xlink:type="simple">27°44'N, 117°38'E</named-content></named-content>; alt. 1200–1500 m; 26 May 2012; Peng &amp; Dai leg.; <abbrev xmlns:xlink="http://www.w3.org/1999/xlink" xlink:title="Department of Biology, Shanghai Normal University" id="ABBRID0E5MBG" xlink:type="simple">SHNU</abbrev> • 2♂♂, 2♀♀; Wuyishan City, Guadun Vill.; <named-content xmlns:xlink="http://www.w3.org/1999/xlink" content-type="dwc:verbatimCoordinates" xlink:type="simple"><named-content content-type="geo-json" specific-use="{&#34;type&#34;:&#34;Point&#34;,&#34;coordinates&#34;:[117.633333,27.733333]}" id="NCID0EFNBG" xlink:type="simple">27°44'N, 117°38'E</named-content></named-content>; alt. 1200–1500 m; 25 May 2012; Peng &amp; Dai leg.; <abbrev xmlns:xlink="http://www.w3.org/1999/xlink" xlink:title="Department of Biology, Shanghai Normal University" id="ABBRID0EKNBG" xlink:type="simple">SHNU</abbrev> • 3♀♀; Wuyishan City, Guadun Vill.; <named-content xmlns:xlink="http://www.w3.org/1999/xlink" content-type="dwc:verbatimCoordinates" xlink:type="simple"><named-content content-type="geo-json" specific-use="{&#34;type&#34;:&#34;Point&#34;,&#34;coordinates&#34;:[117.633333,27.733333]}" id="NCID0ERNBG" xlink:type="simple">27°44'N, 117°38'E</named-content></named-content>; alt. 1200–1300 m; 24 May 2012; Peng &amp; Dai leg.; <abbrev xmlns:xlink="http://www.w3.org/1999/xlink" xlink:title="Department of Biology, Shanghai Normal University" id="ABBRID0EWNBG" xlink:type="simple">SHNU</abbrev> • 1♀; Wuyishan City, Guadun Vill.; <named-content xmlns:xlink="http://www.w3.org/1999/xlink" content-type="dwc:verbatimCoordinates" xlink:type="simple"><named-content content-type="geo-json" specific-use="{&#34;type&#34;:&#34;Point&#34;,&#34;coordinates&#34;:[117.633333,27.733333]}" id="NCID0E4NBG" xlink:type="simple">27°44'N, 117°38'E</named-content></named-content>; alt. 1100–1400 m; 29 May 2012; Peng &amp; Dai leg.; <abbrev xmlns:xlink="http://www.w3.org/1999/xlink" xlink:title="Department of Biology, Shanghai Normal University" id="ABBRID0ECOBG" xlink:type="simple">SHNU</abbrev> • 1♂, 2♀♀; Wuyishan City, Guadun Vill.; <named-content xmlns:xlink="http://www.w3.org/1999/xlink" content-type="dwc:verbatimCoordinates" xlink:type="simple"><named-content content-type="geo-json" specific-use="{&#34;type&#34;:&#34;Point&#34;,&#34;coordinates&#34;:[117.633333,27.733333]}" id="NCID0EJOBG" xlink:type="simple">27°44'N, 117°38'E</named-content></named-content>; alt. 1800 m; 01 June 2012; Peng &amp; Dai leg.; <abbrev xmlns:xlink="http://www.w3.org/1999/xlink" xlink:title="Department of Biology, Shanghai Normal University" id="ABBRID0EOOBG" xlink:type="simple">SHNU</abbrev> • 1♂; Guadun Vill.; August 2008; Zhu-Qing He leg.; <abbrev xmlns:xlink="http://www.w3.org/1999/xlink" xlink:title="Department of Biology, Shanghai Normal University" id="ABBRID0ESOBG" xlink:type="simple">SHNU</abbrev> • 2♂♂, 1♀; Guihe Vill., Meihua Mt.; alt. 1500 m; 20 May 2007; Huang &amp; Xu leg.; <abbrev xmlns:xlink="http://www.w3.org/1999/xlink" xlink:title="Department of Biology, Shanghai Normal University" id="ABBRID0EWOBG" xlink:type="simple">SHNU</abbrev> • 1♂; N. Slope Gouzinao, Meihua Mt.; alt. 1650 m; 29 May 2007; Huang &amp; Xu leg.; <abbrev xmlns:xlink="http://www.w3.org/1999/xlink" xlink:title="Department of Biology, Shanghai Normal University" id="ABBRID0E1OBG" xlink:type="simple">SHNU</abbrev> • 1♂; Guihe Vill., Gouzinao, Meihua Mt.; alt. 1500 m; 26 May 2007; Huang &amp; Xu leg.; <abbrev xmlns:xlink="http://www.w3.org/1999/xlink" xlink:title="Department of Biology, Shanghai Normal University" id="ABBRID0E5OBG" xlink:type="simple">SHNU</abbrev>.</p><fig id="F8" position="float" orientation="portrait"><object-id xmlns:xlink="http://www.w3.org/1999/xlink" content-type="doi" xlink:type="simple">10.3897/zookeys.1131.95038.figures46-52</object-id><object-id xmlns:xlink="http://www.w3.org/1999/xlink" content-type="arpha" xlink:type="simple">5C7ECD2A-8D14-56B8-8480-EFAF776B948C</object-id><label>Figures 46–52.</label><caption><p><italic><tp:taxon-name><tp:taxon-name-part taxon-name-part-type="genus" reg="Thoracostrongylus">Thoracostrongylus</tp:taxon-name-part><tp:taxon-name-part taxon-name-part-type="species" reg="formosanus">formosanus</tp:taxon-name-part><tp:taxon-name-part taxon-name-part-type="subspecies" reg="flavipes">flavipes</tp:taxon-name-part></tp:taxon-name></italic> ssp. nov. <bold>46, 47</bold> habitus <bold>48–51</bold> aedeagus, ventral (<bold>48, 49</bold>) and lateral (<bold>50, 51</bold>) views <bold>52</bold> male abdominal sternite VIII. Scale bars: 1 mm (<bold>46, 47</bold>); 0.2 mm (<bold>48–52</bold>).</p></caption><graphic xmlns:xlink="http://www.w3.org/1999/xlink" xlink:href="zookeys-1131-099_article-95038__-g008.jpg" position="float" orientation="portrait" xlink:type="simple" id="oo_772744.jpg"><uri content-type="original_file" xlink:type="simple">https://binary.pensoft.net/fig/772744</uri></graphic></fig></tp:treatment-sec><tp:treatment-sec sec-type="description" id="SECID0EMQBG"><title>Measurements.</title><p><bold>Male</bold>: <abbrev xmlns:xlink="http://www.w3.org/1999/xlink" xlink:title="body length" id="ABBRID0EUQBG" xlink:type="simple">BL</abbrev>: 9.0–10.8 mm, <abbrev xmlns:xlink="http://www.w3.org/1999/xlink" xlink:title="forebody length" id="ABBRID0EYQBG" xlink:type="simple">FL</abbrev>: 5.0–5.8 mm. <abbrev xmlns:xlink="http://www.w3.org/1999/xlink" xlink:title="length of head along the midline" id="ABBRID0E3QBG" xlink:type="simple">HL</abbrev>: 1.22–1.56 mm, <abbrev xmlns:xlink="http://www.w3.org/1999/xlink" xlink:title="width of head including eyes" id="ABBRID0EARBG" xlink:type="simple">HW</abbrev>: 1.72–2.11 mm, <abbrev xmlns:xlink="http://www.w3.org/1999/xlink" xlink:title="length of eye" id="ABBRID0EERBG" xlink:type="simple">CL</abbrev>: 0.89–1.06 mm, <abbrev xmlns:xlink="http://www.w3.org/1999/xlink" xlink:title="length of post-ocular region" id="ABBRID0EIRBG" xlink:type="simple">PO</abbrev>: 0.22–0.28 mm, <abbrev xmlns:xlink="http://www.w3.org/1999/xlink" xlink:title="length of pronotum along the midline" id="ABBRID0EMRBG" xlink:type="simple">PL</abbrev>: 1.78–2.00 mm, <abbrev xmlns:xlink="http://www.w3.org/1999/xlink" xlink:title="width of pronotum at the widest point" id="ABBRID0EQRBG" xlink:type="simple">PW</abbrev>: 1.45–1.72 mm, <abbrev xmlns:xlink="http://www.w3.org/1999/xlink" xlink:title="length of elytra" id="ABBRID0EURBG" xlink:type="simple">EL</abbrev>: 2.11–2.45 mm, <abbrev xmlns:xlink="http://www.w3.org/1999/xlink" xlink:title="width of elytra at the widest point" id="ABBRID0EYRBG" xlink:type="simple">EW</abbrev>: 2.17–2.56 mm. <abbrev xmlns:xlink="http://www.w3.org/1999/xlink" xlink:title="length of head along the midline" id="ABBRID0E3RBG" xlink:type="simple">HL</abbrev>/<abbrev xmlns:xlink="http://www.w3.org/1999/xlink" xlink:title="width of head including eyes" id="ABBRID0EASBG" xlink:type="simple">HW</abbrev>: 0.69–0.76, <abbrev xmlns:xlink="http://www.w3.org/1999/xlink" xlink:title="length of eye" id="ABBRID0EESBG" xlink:type="simple">CL</abbrev>/<abbrev xmlns:xlink="http://www.w3.org/1999/xlink" xlink:title="length of post-ocular region" id="ABBRID0EISBG" xlink:type="simple">PO</abbrev>: 3.20–4.00, <abbrev xmlns:xlink="http://www.w3.org/1999/xlink" xlink:title="length of pronotum along the midline" id="ABBRID0EMSBG" xlink:type="simple">PL</abbrev>/<abbrev xmlns:xlink="http://www.w3.org/1999/xlink" xlink:title="width of pronotum at the widest point" id="ABBRID0EQSBG" xlink:type="simple">PW</abbrev>: 1.16–1.23, <abbrev xmlns:xlink="http://www.w3.org/1999/xlink" xlink:title="length of elytra" id="ABBRID0EUSBG" xlink:type="simple">EL</abbrev>/<abbrev xmlns:xlink="http://www.w3.org/1999/xlink" xlink:title="width of elytra at the widest point" id="ABBRID0EYSBG" xlink:type="simple">EW</abbrev>: 0.95–0.97, <abbrev xmlns:xlink="http://www.w3.org/1999/xlink" xlink:title="width of head including eyes" id="ABBRID0E3SBG" xlink:type="simple">HW</abbrev>/<abbrev xmlns:xlink="http://www.w3.org/1999/xlink" xlink:title="width of elytra at the widest point" id="ABBRID0EATBG" xlink:type="simple">EW</abbrev>: 0.79–0.83, <abbrev xmlns:xlink="http://www.w3.org/1999/xlink" xlink:title="width of pronotum at the widest point" id="ABBRID0EETBG" xlink:type="simple">PW</abbrev>/<abbrev xmlns:xlink="http://www.w3.org/1999/xlink" xlink:title="width of elytra at the widest point" id="ABBRID0EITBG" xlink:type="simple">EW</abbrev>: 0.66–0.67, <abbrev xmlns:xlink="http://www.w3.org/1999/xlink" xlink:title="width of head including eyes" id="ABBRID0EMTBG" xlink:type="simple">HW</abbrev>/<abbrev xmlns:xlink="http://www.w3.org/1999/xlink" xlink:title="width of pronotum at the widest point" id="ABBRID0EQTBG" xlink:type="simple">PW</abbrev>: 1.18–1.23. <bold>Female</bold>: <abbrev xmlns:xlink="http://www.w3.org/1999/xlink" xlink:title="body length" id="ABBRID0EWTBG" xlink:type="simple">BL</abbrev>: 8.2–11.7 mm, <abbrev xmlns:xlink="http://www.w3.org/1999/xlink" xlink:title="forebody length" id="ABBRID0E1TBG" xlink:type="simple">FL</abbrev>: 4.7–5.6 mm. <abbrev xmlns:xlink="http://www.w3.org/1999/xlink" xlink:title="length of head along the midline" id="ABBRID0E5TBG" xlink:type="simple">HL</abbrev>: 1.22–1.45 mm, <abbrev xmlns:xlink="http://www.w3.org/1999/xlink" xlink:title="width of head including eyes" id="ABBRID0ECUBG" xlink:type="simple">HW</abbrev>: 1.61–2.00 mm, <abbrev xmlns:xlink="http://www.w3.org/1999/xlink" xlink:title="length of eye" id="ABBRID0EGUBG" xlink:type="simple">CL</abbrev>: 0.83–0.89 mm, <abbrev xmlns:xlink="http://www.w3.org/1999/xlink" xlink:title="length of post-ocular region" id="ABBRID0EKUBG" xlink:type="simple">PO</abbrev>: 0.22–0.28 mm, <abbrev xmlns:xlink="http://www.w3.org/1999/xlink" xlink:title="length of pronotum along the midline" id="ABBRID0EOUBG" xlink:type="simple">PL</abbrev>: 1.67–2.00 mm, <abbrev xmlns:xlink="http://www.w3.org/1999/xlink" xlink:title="width of pronotum at the widest point" id="ABBRID0ESUBG" xlink:type="simple">PW</abbrev>: 1.33–1.67 mm, <abbrev xmlns:xlink="http://www.w3.org/1999/xlink" xlink:title="length of elytra" id="ABBRID0EWUBG" xlink:type="simple">EL</abbrev>: 2.00–2.56 mm, <abbrev xmlns:xlink="http://www.w3.org/1999/xlink" xlink:title="width of elytra at the widest point" id="ABBRID0E1UBG" xlink:type="simple">EW</abbrev>: 2.00–2.67 mm. <abbrev xmlns:xlink="http://www.w3.org/1999/xlink" xlink:title="length of head along the midline" id="ABBRID0E5UBG" xlink:type="simple">HL</abbrev>/<abbrev xmlns:xlink="http://www.w3.org/1999/xlink" xlink:title="width of head including eyes" id="ABBRID0ECVBG" xlink:type="simple">HW</abbrev>: 0.70–0.76, <abbrev xmlns:xlink="http://www.w3.org/1999/xlink" xlink:title="length of eye" id="ABBRID0EGVBG" xlink:type="simple">CL</abbrev>/<abbrev xmlns:xlink="http://www.w3.org/1999/xlink" xlink:title="length of post-ocular region" id="ABBRID0EKVBG" xlink:type="simple">PO</abbrev>: 3.00–3.75, <abbrev xmlns:xlink="http://www.w3.org/1999/xlink" xlink:title="length of pronotum along the midline" id="ABBRID0EOVBG" xlink:type="simple">PL</abbrev>/<abbrev xmlns:xlink="http://www.w3.org/1999/xlink" xlink:title="width of pronotum at the widest point" id="ABBRID0ESVBG" xlink:type="simple">PW</abbrev>: 1.20–1.25, <abbrev xmlns:xlink="http://www.w3.org/1999/xlink" xlink:title="length of elytra" id="ABBRID0EWVBG" xlink:type="simple">EL</abbrev>/<abbrev xmlns:xlink="http://www.w3.org/1999/xlink" xlink:title="width of elytra at the widest point" id="ABBRID0E1VBG" xlink:type="simple">EW</abbrev>: 0.95–1.00, <abbrev xmlns:xlink="http://www.w3.org/1999/xlink" xlink:title="width of head including eyes" id="ABBRID0E5VBG" xlink:type="simple">HW</abbrev>/<abbrev xmlns:xlink="http://www.w3.org/1999/xlink" xlink:title="width of elytra at the widest point" id="ABBRID0ECWBG" xlink:type="simple">EW</abbrev>: 0.75–0.81, <abbrev xmlns:xlink="http://www.w3.org/1999/xlink" xlink:title="width of pronotum at the widest point" id="ABBRID0EGWBG" xlink:type="simple">PW</abbrev>/<abbrev xmlns:xlink="http://www.w3.org/1999/xlink" xlink:title="width of elytra at the widest point" id="ABBRID0EKWBG" xlink:type="simple">EW</abbrev>: 0.63–0.68, <abbrev xmlns:xlink="http://www.w3.org/1999/xlink" xlink:title="width of head including eyes" id="ABBRID0EOWBG" xlink:type="simple">HW</abbrev>/<abbrev xmlns:xlink="http://www.w3.org/1999/xlink" xlink:title="width of pronotum at the widest point" id="ABBRID0ESWBG" xlink:type="simple">PW</abbrev>: 1.18–1.21.</p></tp:treatment-sec><tp:treatment-sec sec-type="diagnosis" id="SECID0EWWBG"><title>Diagnosis.</title><p>The new subspecies differs from the nominate subspecies in the slightly shorter tempora, and entirely reddish to yellowish antennae and legs (except a dark band on the femora), while the nominate subspecies has almost entirely dark antennae, and black tibiae and tarsi. Even in paler (teneral) specimens of the nominate subspecies, the antennae and legs are at least partly darkened.</p></tp:treatment-sec><tp:treatment-sec sec-type="distribution" id="SECID0E2WBG"><title>Distribution.</title><p>The subspecies is widespread in China (Zhejiang, Fujian, Hubei, Hunan, Sichuan, Guangxi, Guangdong, Anhui, Jiangxi).</p></tp:treatment-sec><tp:treatment-sec><!--Section generated to contain objects referenced in tp:taxon-treatment.--><fig id="F18" position="float" orientation="portrait"><object-id xmlns:xlink="http://www.w3.org/1999/xlink" content-type="doi" xlink:type="simple">10.3897/zookeys.1131.95038.figures108-122</object-id><object-id xmlns:xlink="http://www.w3.org/1999/xlink" content-type="arpha" xlink:type="simple">FC38790E-8363-5F60-B3BB-3CE30E0ABF53</object-id><label>Figures 108–122.</label><caption><p>Distribution map of <italic><tp:taxon-name><tp:taxon-name-part taxon-name-part-type="genus" reg="Thoracostrongylus">Thoracostrongylus</tp:taxon-name-part></tp:taxon-name></italic> species of China <bold>108</bold><italic><tp:taxon-name><tp:taxon-name-part taxon-name-part-type="genus" reg="Thoracostrongylus">T.</tp:taxon-name-part><tp:taxon-name-part taxon-name-part-type="species" reg="acerosus">acerosus</tp:taxon-name-part></tp:taxon-name></italic><bold>109</bold><italic><tp:taxon-name><tp:taxon-name-part taxon-name-part-type="genus" reg="Thoracostrongylus">T.</tp:taxon-name-part><tp:taxon-name-part taxon-name-part-type="species" reg="aduncatus">aduncatus</tp:taxon-name-part></tp:taxon-name></italic><bold>110</bold><italic><tp:taxon-name><tp:taxon-name-part taxon-name-part-type="genus" reg="Thoracostrongylus">T.</tp:taxon-name-part><tp:taxon-name-part taxon-name-part-type="species" reg="birmanus">birmanus</tp:taxon-name-part></tp:taxon-name></italic><bold>111</bold><italic><tp:taxon-name><tp:taxon-name-part taxon-name-part-type="genus" reg="Thoracostrongylus">T.</tp:taxon-name-part><tp:taxon-name-part taxon-name-part-type="species" reg="diaoluoensis">diaoluoensis</tp:taxon-name-part></tp:taxon-name></italic><bold>112</bold><italic><tp:taxon-name><tp:taxon-name-part taxon-name-part-type="genus" reg="Thoracostrongylus">T.</tp:taxon-name-part><tp:taxon-name-part taxon-name-part-type="species" reg="formosanus">formosanus</tp:taxon-name-part><tp:taxon-name-part taxon-name-part-type="subspecies" reg="formosanus">formosanus</tp:taxon-name-part></tp:taxon-name></italic><bold>113</bold><italic><tp:taxon-name><tp:taxon-name-part taxon-name-part-type="genus" reg="Thoracostrongylus">T.</tp:taxon-name-part><tp:taxon-name-part taxon-name-part-type="species" reg="formosanus">formosanus</tp:taxon-name-part><tp:taxon-name-part taxon-name-part-type="subspecies" reg="flavipes">flavipes</tp:taxon-name-part></tp:taxon-name></italic><bold>114</bold><italic><tp:taxon-name><tp:taxon-name-part taxon-name-part-type="genus" reg="Thoracostrongylus">T.</tp:taxon-name-part><tp:taxon-name-part taxon-name-part-type="species" reg="fujianensis">fujianensis</tp:taxon-name-part></tp:taxon-name></italic><bold>115</bold><italic><tp:taxon-name><tp:taxon-name-part taxon-name-part-type="genus" reg="Thoracostrongylus">T.</tp:taxon-name-part><tp:taxon-name-part taxon-name-part-type="species" reg="malaisei">malaisei</tp:taxon-name-part></tp:taxon-name></italic><bold>116</bold><italic><tp:taxon-name><tp:taxon-name-part taxon-name-part-type="genus" reg="Thoracostrongylus">T.</tp:taxon-name-part><tp:taxon-name-part taxon-name-part-type="species" reg="miyakei">miyakei</tp:taxon-name-part></tp:taxon-name></italic><bold>117</bold><italic><tp:taxon-name><tp:taxon-name-part taxon-name-part-type="genus" reg="Thoracostrongylus">T.</tp:taxon-name-part><tp:taxon-name-part taxon-name-part-type="species" reg="sarawakensis">sarawakensis</tp:taxon-name-part></tp:taxon-name></italic><bold>118</bold><italic><tp:taxon-name><tp:taxon-name-part taxon-name-part-type="genus" reg="Thoracostrongylus">T.</tp:taxon-name-part><tp:taxon-name-part taxon-name-part-type="species" reg="velutinus">velutinus</tp:taxon-name-part></tp:taxon-name></italic><bold>119</bold><italic><tp:taxon-name><tp:taxon-name-part taxon-name-part-type="genus" reg="Thoracostrongylus">T.</tp:taxon-name-part><tp:taxon-name-part taxon-name-part-type="species" reg="baishanzuensis">baishanzuensis</tp:taxon-name-part></tp:taxon-name></italic><bold>120</bold><italic><tp:taxon-name><tp:taxon-name-part taxon-name-part-type="genus" reg="Thoracostrongylus">T.</tp:taxon-name-part><tp:taxon-name-part taxon-name-part-type="species" reg="bicolor">bicolor</tp:taxon-name-part></tp:taxon-name></italic><bold>121</bold><italic><tp:taxon-name><tp:taxon-name-part taxon-name-part-type="genus" reg="Thoracostrongylus">T.</tp:taxon-name-part><tp:taxon-name-part taxon-name-part-type="species" reg="brachypterus">brachypterus</tp:taxon-name-part></tp:taxon-name></italic><bold>122</bold><italic><tp:taxon-name><tp:taxon-name-part taxon-name-part-type="genus" reg="Thoracostrongylus">T.</tp:taxon-name-part><tp:taxon-name-part taxon-name-part-type="species" reg="chrysites">chrysites</tp:taxon-name-part></tp:taxon-name></italic>. Triangle, localities of specimens examined in this paper; square, localities of specimens listed in previous papers. Red, doubtful localities; blue, trustede localities.</p></caption><graphic xmlns:xlink="http://www.w3.org/1999/xlink" xlink:href="zookeys-1131-099_article-95038__-g018.jpg" position="float" orientation="portrait" xlink:type="simple" id="oo_772754.jpg"><uri content-type="original_file" xlink:type="simple">https://binary.pensoft.net/fig/772754</uri></graphic></fig></tp:treatment-sec></tp:taxon-treatment>
