# Supplementary material for: ﻿Review of Chinese species of the genus Thoracostrongylus Bernhauer, 1915 (Coleoptera, Staphylinidae, Staphylininae)
Source: Zookeys. 2022 Nov 22;1131:99–134. doi: 10.3897/zookeys.1131.95038 (PMC9836511; doi:10.3897/zookeys.1131.95038)
Supplement: XML Treatment for Thoracostrongylus miyakei [file zookeys.1131.95038-treatment9.xml]

<!DOCTYPE tp:taxon-treatment
  PUBLIC "-//TaxonX//DTD Taxonomic Treatment Publishing DTD v0 20100105//EN" "tax-treatment-NSO.dtd">
<tp:taxon-treatment xmlns:tp="http://www.plazi.org/taxpub"><tp:treatment-meta><kwd-group><label>Taxon classification</label><kwd>
              <named-content content-type="kingdom">Animalia</named-content>
            </kwd><kwd>
              <named-content content-type="order">Coleoptera</named-content>
            </kwd><kwd>
              <named-content content-type="family">Staphylinidae</named-content>
            </kwd></kwd-group><mixed-citation publication-type="journal"><person-group><name><surname>Xia</surname><given-names>Mei-Hua</given-names></name><name><surname>Tang</surname><given-names>Liang</given-names></name><name><surname>Schillhammer</surname><given-names>Harald</given-names></name></person-group><article-title>﻿Review of Chinese species of the genus <italic><tp:taxon-name><tp:taxon-name-part taxon-name-part-type="genus" reg="Thoracostrongylus">Thoracostrongylus</tp:taxon-name-part></tp:taxon-name></italic> Bernhauer, 1915 (<tp:taxon-name><tp:taxon-name-part taxon-name-part-type="order">Coleoptera</tp:taxon-name-part></tp:taxon-name>, <tp:taxon-name><tp:taxon-name-part taxon-name-part-type="family">Staphylinidae</tp:taxon-name-part></tp:taxon-name>, <tp:taxon-name><tp:taxon-name-part taxon-name-part-type="subfamily">Staphylininae</tp:taxon-name-part></tp:taxon-name>)</article-title><source>Zookeys</source><day>22</day><month>11</month><year>2022</year><volume>1131</volume><fpage>99</fpage><lpage>134</lpage><pub-id pub-id-type="doi">10.3897/zookeys.1131.95038</pub-id></mixed-citation></tp:treatment-meta><tp:nomenclature><label>﻿</label><tp:taxon-name>
            <object-id xmlns:xlink="http://www.w3.org/1999/xlink" content-type="arpha" xlink:type="simple">F286F642-FCB7-558F-9602-735FFA2C9C79</object-id>
            <tp:taxon-name-part taxon-name-part-type="genus" reg="Thoracostrongylus">Thoracostrongylus</tp:taxon-name-part>
            <tp:taxon-name-part taxon-name-part-type="species" reg="miyakei">miyakei</tp:taxon-name-part>
          </tp:taxon-name><tp:taxon-authority>Bernhauer, 1943</tp:taxon-authority><xref ref-type="fig" rid="F11">Figs 73</xref><xref ref-type="fig" rid="F18">, 116 三宅钝胸隐翅虫</xref><tp:nomenclature-citation-list><tp:nomenclature-citation><tp:taxon-name>
                <tp:taxon-name-part taxon-name-part-type="genus" reg="Thoracostrongylus">Thoracostrongylus</tp:taxon-name-part>
                <tp:taxon-name-part taxon-name-part-type="species" reg="miyakei">miyakei</tp:taxon-name-part>
              </tp:taxon-name><comment>Bernhauer, 1943: 179; <xref ref-type="bibr" rid="B15">Yang et al. 2011</xref>: 428; <xref ref-type="bibr" rid="B11">Hu 2020</xref>: 349.</comment></tp:nomenclature-citation></tp:nomenclature-citation-list></tp:nomenclature><tp:treatment-sec sec-type="material" id="SECID0EJPAI"><title>Material examined.</title><p>• 1♀; Taiwan, Taichung Hsien, Anmashan; alt. 2230 m; 30 April –4 May 1990; A. Smetana leg.; <abbrev xmlns:xlink="http://www.w3.org/1999/xlink" xlink:title="Aleš Smetana Collection, the National Museum of Nature and Science, Toshiba" id="ABBRID0EPPAI" xlink:type="simple">ASC</abbrev>.</p></tp:treatment-sec><tp:treatment-sec sec-type="distribution" id="SECID0ETPAI"><title>Distribution.</title><p>China (Sichuan?, Taiwan).</p></tp:treatment-sec><tp:treatment-sec sec-type="remarks" id="SECID0EYPAI"><title>Remarks.</title><p>The record for Sichuan reported by <xref ref-type="bibr" rid="B15">Yang et al. (2011)</xref> is doubtful: the record was published based on a specimen from Sichuan in coll. <named-content xmlns:xlink="http://www.w3.org/1999/xlink" content-type="dwc:institutional_code" xlink:title="Naturhistorisches Museum Wien" xlink:href="http://grbio.org/institution/naturhistorisches-museum-wien-1" xlink:type="simple">NMW</named-content>. However, such a specimen does not exist, but there is a male (identified as <italic><tp:taxon-name><tp:taxon-name-part taxon-name-part-type="genus" reg="Thoracostrongylus">T.</tp:taxon-name-part><tp:taxon-name-part taxon-name-part-type="species" reg="miyakei">miyakei</tp:taxon-name-part></tp:taxon-name></italic>) from Yunnan that was not mentioned in <xref ref-type="bibr" rid="B15">Yang et al. (2011)</xref>. Numerous specimens from the mainland of east China have been examined in this paper and none of them is <italic><tp:taxon-name><tp:taxon-name-part taxon-name-part-type="genus" reg="Thoracostrongylus">T.</tp:taxon-name-part><tp:taxon-name-part taxon-name-part-type="species" reg="miyakei">miyakei</tp:taxon-name-part></tp:taxon-name></italic>, creating a huge distributional gap between Sichuan and Taiwan. In addition, <italic><tp:taxon-name><tp:taxon-name-part taxon-name-part-type="genus" reg="Thoracostrongylus">T.</tp:taxon-name-part><tp:taxon-name-part taxon-name-part-type="species" reg="miyakei">miyakei</tp:taxon-name-part></tp:taxon-name></italic> is a brachypterous species, making its occurrence in mainland China very unlikely. Since no male of that species from Taiwan was available for this paper, the solution to this problem must wait until males from Taiwan can be studied.</p></tp:treatment-sec><tp:treatment-sec><!--Section generated to contain objects referenced in tp:taxon-treatment.--><fig id="F11" position="float" orientation="portrait"><object-id xmlns:xlink="http://www.w3.org/1999/xlink" content-type="doi" xlink:type="simple">10.3897/zookeys.1131.95038.figures67-73</object-id><object-id xmlns:xlink="http://www.w3.org/1999/xlink" content-type="arpha" xlink:type="simple">B822B559-19B2-5D74-AB66-842E4BE19B54</object-id><label>Figures 67–73.</label><caption><p><italic><tp:taxon-name><tp:taxon-name-part taxon-name-part-type="genus" reg="Thoracostrongylus">Thoracostrongylus</tp:taxon-name-part></tp:taxon-name></italic><bold>67–70</bold><italic><tp:taxon-name><tp:taxon-name-part taxon-name-part-type="genus" reg="Thoracostrongylus">T.</tp:taxon-name-part><tp:taxon-name-part taxon-name-part-type="species" reg="fujianensis">fujianensis</tp:taxon-name-part></tp:taxon-name></italic> aedeagus from Mt. Meihua, ventral (<bold>67, 68</bold>) and lateral (<bold>69, 70</bold>) views <bold>71–72</bold><italic><tp:taxon-name><tp:taxon-name-part taxon-name-part-type="genus" reg="Thoracostrongylus">T.</tp:taxon-name-part><tp:taxon-name-part taxon-name-part-type="species" reg="malaisei">malaisei</tp:taxon-name-part></tp:taxon-name></italic> aedeagus, ventral (<bold>71</bold>) and lateral (<bold>72</bold>) views <bold>73</bold><italic><tp:taxon-name><tp:taxon-name-part taxon-name-part-type="genus" reg="Thoracostrongylus">T.</tp:taxon-name-part><tp:taxon-name-part taxon-name-part-type="species" reg="miyakei">miyakei</tp:taxon-name-part></tp:taxon-name></italic> habitus. Scale bars: 0.2 mm (<bold>67–72</bold>); 2 mm (<bold>73</bold>).</p></caption><graphic xmlns:xlink="http://www.w3.org/1999/xlink" xlink:href="zookeys-1131-099_article-95038__-g011.jpg" position="float" orientation="portrait" xlink:type="simple" id="oo_772747.jpg"><uri content-type="original_file" xlink:type="simple">https://binary.pensoft.net/fig/772747</uri></graphic></fig><fig id="F18" position="float" orientation="portrait"><object-id xmlns:xlink="http://www.w3.org/1999/xlink" content-type="doi" xlink:type="simple">10.3897/zookeys.1131.95038.figures108-122</object-id><object-id xmlns:xlink="http://www.w3.org/1999/xlink" content-type="arpha" xlink:type="simple">FC38790E-8363-5F60-B3BB-3CE30E0ABF53</object-id><label>Figures 108–122.</label><caption><p>Distribution map of <italic><tp:taxon-name><tp:taxon-name-part taxon-name-part-type="genus" reg="Thoracostrongylus">Thoracostrongylus</tp:taxon-name-part></tp:taxon-name></italic> species of China <bold>108</bold><italic><tp:taxon-name><tp:taxon-name-part taxon-name-part-type="genus" reg="Thoracostrongylus">T.</tp:taxon-name-part><tp:taxon-name-part taxon-name-part-type="species" reg="acerosus">acerosus</tp:taxon-name-part></tp:taxon-name></italic><bold>109</bold><italic><tp:taxon-name><tp:taxon-name-part taxon-name-part-type="genus" reg="Thoracostrongylus">T.</tp:taxon-name-part><tp:taxon-name-part taxon-name-part-type="species" reg="aduncatus">aduncatus</tp:taxon-name-part></tp:taxon-name></italic><bold>110</bold><italic><tp:taxon-name><tp:taxon-name-part taxon-name-part-type="genus" reg="Thoracostrongylus">T.</tp:taxon-name-part><tp:taxon-name-part taxon-name-part-type="species" reg="birmanus">birmanus</tp:taxon-name-part></tp:taxon-name></italic><bold>111</bold><italic><tp:taxon-name><tp:taxon-name-part taxon-name-part-type="genus" reg="Thoracostrongylus">T.</tp:taxon-name-part><tp:taxon-name-part taxon-name-part-type="species" reg="diaoluoensis">diaoluoensis</tp:taxon-name-part></tp:taxon-name></italic><bold>112</bold><italic><tp:taxon-name><tp:taxon-name-part taxon-name-part-type="genus" reg="Thoracostrongylus">T.</tp:taxon-name-part><tp:taxon-name-part taxon-name-part-type="species" reg="formosanus">formosanus</tp:taxon-name-part><tp:taxon-name-part taxon-name-part-type="subspecies" reg="formosanus">formosanus</tp:taxon-name-part></tp:taxon-name></italic><bold>113</bold><italic><tp:taxon-name><tp:taxon-name-part taxon-name-part-type="genus" reg="Thoracostrongylus">T.</tp:taxon-name-part><tp:taxon-name-part taxon-name-part-type="species" reg="formosanus">formosanus</tp:taxon-name-part><tp:taxon-name-part taxon-name-part-type="subspecies" reg="flavipes">flavipes</tp:taxon-name-part></tp:taxon-name></italic><bold>114</bold><italic><tp:taxon-name><tp:taxon-name-part taxon-name-part-type="genus" reg="Thoracostrongylus">T.</tp:taxon-name-part><tp:taxon-name-part taxon-name-part-type="species" reg="fujianensis">fujianensis</tp:taxon-name-part></tp:taxon-name></italic><bold>115</bold><italic><tp:taxon-name><tp:taxon-name-part taxon-name-part-type="genus" reg="Thoracostrongylus">T.</tp:taxon-name-part><tp:taxon-name-part taxon-name-part-type="species" reg="malaisei">malaisei</tp:taxon-name-part></tp:taxon-name></italic><bold>116</bold><italic><tp:taxon-name><tp:taxon-name-part taxon-name-part-type="genus" reg="Thoracostrongylus">T.</tp:taxon-name-part><tp:taxon-name-part taxon-name-part-type="species" reg="miyakei">miyakei</tp:taxon-name-part></tp:taxon-name></italic><bold>117</bold><italic><tp:taxon-name><tp:taxon-name-part taxon-name-part-type="genus" reg="Thoracostrongylus">T.</tp:taxon-name-part><tp:taxon-name-part taxon-name-part-type="species" reg="sarawakensis">sarawakensis</tp:taxon-name-part></tp:taxon-name></italic><bold>118</bold><italic><tp:taxon-name><tp:taxon-name-part taxon-name-part-type="genus" reg="Thoracostrongylus">T.</tp:taxon-name-part><tp:taxon-name-part taxon-name-part-type="species" reg="velutinus">velutinus</tp:taxon-name-part></tp:taxon-name></italic><bold>119</bold><italic><tp:taxon-name><tp:taxon-name-part taxon-name-part-type="genus" reg="Thoracostrongylus">T.</tp:taxon-name-part><tp:taxon-name-part taxon-name-part-type="species" reg="baishanzuensis">baishanzuensis</tp:taxon-name-part></tp:taxon-name></italic><bold>120</bold><italic><tp:taxon-name><tp:taxon-name-part taxon-name-part-type="genus" reg="Thoracostrongylus">T.</tp:taxon-name-part><tp:taxon-name-part taxon-name-part-type="species" reg="bicolor">bicolor</tp:taxon-name-part></tp:taxon-name></italic><bold>121</bold><italic><tp:taxon-name><tp:taxon-name-part taxon-name-part-type="genus" reg="Thoracostrongylus">T.</tp:taxon-name-part><tp:taxon-name-part taxon-name-part-type="species" reg="brachypterus">brachypterus</tp:taxon-name-part></tp:taxon-name></italic><bold>122</bold><italic><tp:taxon-name><tp:taxon-name-part taxon-name-part-type="genus" reg="Thoracostrongylus">T.</tp:taxon-name-part><tp:taxon-name-part taxon-name-part-type="species" reg="chrysites">chrysites</tp:taxon-name-part></tp:taxon-name></italic>. Triangle, localities of specimens examined in this paper; square, localities of specimens listed in previous papers. Red, doubtful localities; blue, trustede localities.</p></caption><graphic xmlns:xlink="http://www.w3.org/1999/xlink" xlink:href="zookeys-1131-099_article-95038__-g018.jpg" position="float" orientation="portrait" xlink:type="simple" id="oo_772754.jpg"><uri content-type="original_file" xlink:type="simple">https://binary.pensoft.net/fig/772754</uri></graphic></fig></tp:treatment-sec><ref-list><ref id="B15"><mixed-citation xmlns:xlink="http://www.w3.org/1999/xlink" xlink:type="simple"><person-group><name name-style="western"><surname>Yang</surname><given-names>Z</given-names></name><name name-style="western"><surname>Zhou</surname><given-names>H-Z</given-names></name><name name-style="western"><surname>Schillhammer</surname><given-names>H</given-names></name></person-group> (<year>2011</year>) <article-title>Taxonomy of the genus <italic><tp:taxon-name><tp:taxon-name-part taxon-name-part-type="genus">Thoracostrongylus</tp:taxon-name-part></tp:taxon-name></italic> Bernhauer (<tp:taxon-name><tp:taxon-name-part taxon-name-part-type="order">Coleoptera</tp:taxon-name-part></tp:taxon-name>: <tp:taxon-name><tp:taxon-name-part taxon-name-part-type="family">Staphylinidae</tp:taxon-name-part></tp:taxon-name>) with descriptions of five new species from China.</article-title><source>Journal of Natural History</source><volume>45</volume>(<issue>7–8</issue>): <fpage>407</fpage>–<lpage>433</lpage>. <ext-link xlink:type="simple" ext-link-type="doi" xlink:href="10.1080/00222933.2010.534190">https://doi.org/10.1080/00222933.2010.534190</ext-link></mixed-citation></ref><ref id="B11"><mixed-citation xmlns:xlink="http://www.w3.org/1999/xlink" xlink:type="simple"><person-group><name name-style="western"><surname>Hu</surname><given-names>F-S</given-names></name></person-group> (<year>2020</year>) <article-title>New distributional records of <tp:taxon-name><tp:taxon-name-part taxon-name-part-type="subtribe">Staphylinina</tp:taxon-name-part></tp:taxon-name> in Taiwan, including a new species of <italic><tp:taxon-name><tp:taxon-name-part taxon-name-part-type="genus">Miobdelus</tp:taxon-name-part></tp:taxon-name></italic> Sharp (<tp:taxon-name><tp:taxon-name-part taxon-name-part-type="order">Coleoptera</tp:taxon-name-part></tp:taxon-name>: <tp:taxon-name><tp:taxon-name-part taxon-name-part-type="family">Staphylinidae</tp:taxon-name-part></tp:taxon-name>: <tp:taxon-name><tp:taxon-name-part taxon-name-part-type="subfamily">Staphylininae</tp:taxon-name-part></tp:taxon-name>: <tp:taxon-name><tp:taxon-name-part taxon-name-part-type="tribe">Staphylinini</tp:taxon-name-part></tp:taxon-name>).</article-title><source>Zootaxa</source><volume>4768</volume>: <fpage>334</fpage>–<lpage>360</lpage>. <ext-link xlink:type="simple" ext-link-type="doi" xlink:href="10.11646/zootaxa.4768.3.2">https://doi.org/10.11646/zootaxa.4768.3.2</ext-link></mixed-citation></ref></ref-list></tp:taxon-treatment>
