# Supplementary material for: ﻿Review of Chinese species of the genus Thoracostrongylus Bernhauer, 1915 (Coleoptera, Staphylinidae, Staphylininae)
Source: Zookeys. 2022 Nov 22;1131:99–134. doi: 10.3897/zookeys.1131.95038 (PMC9836511; doi:10.3897/zookeys.1131.95038)
Supplement: XML Treatment for Thoracostrongylus sarawakensis [file zookeys.1131.95038-treatment10.xml]

<!DOCTYPE tp:taxon-treatment
  PUBLIC "-//TaxonX//DTD Taxonomic Treatment Publishing DTD v0 20100105//EN" "tax-treatment-NSO.dtd">
<tp:taxon-treatment xmlns:tp="http://www.plazi.org/taxpub"><tp:treatment-meta><kwd-group><label>Taxon classification</label><kwd>
              <named-content content-type="kingdom">Animalia</named-content>
            </kwd><kwd>
              <named-content content-type="order">Coleoptera</named-content>
            </kwd><kwd>
              <named-content content-type="family">Staphylinidae</named-content>
            </kwd></kwd-group><mixed-citation publication-type="journal"><person-group><name><surname>Xia</surname><given-names>Mei-Hua</given-names></name><name><surname>Tang</surname><given-names>Liang</given-names></name><name><surname>Schillhammer</surname><given-names>Harald</given-names></name></person-group><article-title>﻿Review of Chinese species of the genus <italic><tp:taxon-name><tp:taxon-name-part taxon-name-part-type="genus" reg="Thoracostrongylus">Thoracostrongylus</tp:taxon-name-part></tp:taxon-name></italic> Bernhauer, 1915 (<tp:taxon-name><tp:taxon-name-part taxon-name-part-type="order">Coleoptera</tp:taxon-name-part></tp:taxon-name>, <tp:taxon-name><tp:taxon-name-part taxon-name-part-type="family">Staphylinidae</tp:taxon-name-part></tp:taxon-name>, <tp:taxon-name><tp:taxon-name-part taxon-name-part-type="subfamily">Staphylininae</tp:taxon-name-part></tp:taxon-name>)</article-title><source>Zookeys</source><day>22</day><month>11</month><year>2022</year><volume>1131</volume><fpage>99</fpage><lpage>134</lpage><pub-id pub-id-type="doi">10.3897/zookeys.1131.95038</pub-id></mixed-citation></tp:treatment-meta><tp:nomenclature><label>﻿</label><tp:taxon-name>
            <object-id xmlns:xlink="http://www.w3.org/1999/xlink" content-type="arpha" xlink:type="simple">AE766836-8FBB-57A3-BE0F-14905D2012F5</object-id>
            <tp:taxon-name-part taxon-name-part-type="genus" reg="Thoracostrongylus">Thoracostrongylus</tp:taxon-name-part>
            <tp:taxon-name-part taxon-name-part-type="species" reg="sarawakensis">sarawakensis</tp:taxon-name-part>
          </tp:taxon-name><tp:taxon-authority>(Bernhauer, 1915)</tp:taxon-authority><xref ref-type="fig" rid="F18">Fig. 117 沙捞越钝胸隐翅虫</xref><tp:nomenclature-citation-list><tp:nomenclature-citation><tp:taxon-name>
                <tp:taxon-name-part taxon-name-part-type="genus" reg="Amichrotus">Amichrotus</tp:taxon-name-part>
                <tp:taxon-name-part taxon-name-part-type="species" reg="sarawakensis">sarawakensis</tp:taxon-name-part>
              </tp:taxon-name><comment>Bernhauer, 1915h: 233.</comment></tp:nomenclature-citation><tp:nomenclature-citation><tp:taxon-name>
                <tp:taxon-name-part taxon-name-part-type="genus" reg="Thoracostrongylus">Thoracostrongylus</tp:taxon-name-part>
                <tp:taxon-name-part taxon-name-part-type="species" reg="sarawakensis">sarawakensis</tp:taxon-name-part>
              </tp:taxon-name><comment>: <xref ref-type="bibr" rid="B10">Hammond 1984</xref>: 194, 195.</comment></tp:nomenclature-citation><tp:nomenclature-citation><tp:taxon-name><tp:taxon-name-part taxon-name-part-type="genus" reg="Ontholestes">Ontholestes</tp:taxon-name-part> (<tp:taxon-name-part taxon-name-part-type="subgenus" reg="Thoracostrongylus">Thoracostrongylus</tp:taxon-name-part>) <tp:taxon-name-part taxon-name-part-type="species" reg="doriae">doriae</tp:taxon-name-part></tp:taxon-name><comment>Gridelli, 1924: 207. Synonymized by <xref ref-type="bibr" rid="B7">de Rougemont 2016</xref>: 568.</comment></tp:nomenclature-citation><tp:nomenclature-citation><tp:taxon-name>
                <tp:taxon-name-part taxon-name-part-type="genus" reg="Amichrotus">Amichrotus</tp:taxon-name-part>
                <tp:taxon-name-part taxon-name-part-type="species" reg="doriae">doriae</tp:taxon-name-part>
              </tp:taxon-name><comment>: <xref ref-type="bibr" rid="B10">Hammond 1984</xref>: 194, 195.</comment></tp:nomenclature-citation></tp:nomenclature-citation-list></tp:nomenclature><tp:treatment-sec sec-type="material" id="SECID0EZUAI"><title>Material examined.</title><p>None.</p></tp:treatment-sec><tp:treatment-sec sec-type="distribution" id="SECID0E5UAI"><title>Distribution.</title><p>China (Hainan?), Borneo.</p></tp:treatment-sec><tp:treatment-sec sec-type="remarks" id="SECID0EDVAI"><title>Remarks.</title><p>The Chinese record of the species was published by <xref ref-type="bibr" rid="B7">de Rougemont (2016)</xref> without detailed locality data. The specimens in coll. Rougemont should be studied to confirm the occurrence of the species on Hainan.</p></tp:treatment-sec><tp:treatment-sec><!--Section generated to contain objects referenced in tp:taxon-treatment.--><fig id="F18" position="float" orientation="portrait"><object-id xmlns:xlink="http://www.w3.org/1999/xlink" content-type="doi" xlink:type="simple">10.3897/zookeys.1131.95038.figures108-122</object-id><object-id xmlns:xlink="http://www.w3.org/1999/xlink" content-type="arpha" xlink:type="simple">FC38790E-8363-5F60-B3BB-3CE30E0ABF53</object-id><label>Figures 108–122.</label><caption><p>Distribution map of <italic><tp:taxon-name><tp:taxon-name-part taxon-name-part-type="genus" reg="Thoracostrongylus">Thoracostrongylus</tp:taxon-name-part></tp:taxon-name></italic> species of China <bold>108</bold><italic><tp:taxon-name><tp:taxon-name-part taxon-name-part-type="genus" reg="Thoracostrongylus">T.</tp:taxon-name-part><tp:taxon-name-part taxon-name-part-type="species" reg="acerosus">acerosus</tp:taxon-name-part></tp:taxon-name></italic><bold>109</bold><italic><tp:taxon-name><tp:taxon-name-part taxon-name-part-type="genus" reg="Thoracostrongylus">T.</tp:taxon-name-part><tp:taxon-name-part taxon-name-part-type="species" reg="aduncatus">aduncatus</tp:taxon-name-part></tp:taxon-name></italic><bold>110</bold><italic><tp:taxon-name><tp:taxon-name-part taxon-name-part-type="genus" reg="Thoracostrongylus">T.</tp:taxon-name-part><tp:taxon-name-part taxon-name-part-type="species" reg="birmanus">birmanus</tp:taxon-name-part></tp:taxon-name></italic><bold>111</bold><italic><tp:taxon-name><tp:taxon-name-part taxon-name-part-type="genus" reg="Thoracostrongylus">T.</tp:taxon-name-part><tp:taxon-name-part taxon-name-part-type="species" reg="diaoluoensis">diaoluoensis</tp:taxon-name-part></tp:taxon-name></italic><bold>112</bold><italic><tp:taxon-name><tp:taxon-name-part taxon-name-part-type="genus" reg="Thoracostrongylus">T.</tp:taxon-name-part><tp:taxon-name-part taxon-name-part-type="species" reg="formosanus">formosanus</tp:taxon-name-part><tp:taxon-name-part taxon-name-part-type="subspecies" reg="formosanus">formosanus</tp:taxon-name-part></tp:taxon-name></italic><bold>113</bold><italic><tp:taxon-name><tp:taxon-name-part taxon-name-part-type="genus" reg="Thoracostrongylus">T.</tp:taxon-name-part><tp:taxon-name-part taxon-name-part-type="species" reg="formosanus">formosanus</tp:taxon-name-part><tp:taxon-name-part taxon-name-part-type="subspecies" reg="flavipes">flavipes</tp:taxon-name-part></tp:taxon-name></italic><bold>114</bold><italic><tp:taxon-name><tp:taxon-name-part taxon-name-part-type="genus" reg="Thoracostrongylus">T.</tp:taxon-name-part><tp:taxon-name-part taxon-name-part-type="species" reg="fujianensis">fujianensis</tp:taxon-name-part></tp:taxon-name></italic><bold>115</bold><italic><tp:taxon-name><tp:taxon-name-part taxon-name-part-type="genus" reg="Thoracostrongylus">T.</tp:taxon-name-part><tp:taxon-name-part taxon-name-part-type="species" reg="malaisei">malaisei</tp:taxon-name-part></tp:taxon-name></italic><bold>116</bold><italic><tp:taxon-name><tp:taxon-name-part taxon-name-part-type="genus" reg="Thoracostrongylus">T.</tp:taxon-name-part><tp:taxon-name-part taxon-name-part-type="species" reg="miyakei">miyakei</tp:taxon-name-part></tp:taxon-name></italic><bold>117</bold><italic><tp:taxon-name><tp:taxon-name-part taxon-name-part-type="genus" reg="Thoracostrongylus">T.</tp:taxon-name-part><tp:taxon-name-part taxon-name-part-type="species" reg="sarawakensis">sarawakensis</tp:taxon-name-part></tp:taxon-name></italic><bold>118</bold><italic><tp:taxon-name><tp:taxon-name-part taxon-name-part-type="genus" reg="Thoracostrongylus">T.</tp:taxon-name-part><tp:taxon-name-part taxon-name-part-type="species" reg="velutinus">velutinus</tp:taxon-name-part></tp:taxon-name></italic><bold>119</bold><italic><tp:taxon-name><tp:taxon-name-part taxon-name-part-type="genus" reg="Thoracostrongylus">T.</tp:taxon-name-part><tp:taxon-name-part taxon-name-part-type="species" reg="baishanzuensis">baishanzuensis</tp:taxon-name-part></tp:taxon-name></italic><bold>120</bold><italic><tp:taxon-name><tp:taxon-name-part taxon-name-part-type="genus" reg="Thoracostrongylus">T.</tp:taxon-name-part><tp:taxon-name-part taxon-name-part-type="species" reg="bicolor">bicolor</tp:taxon-name-part></tp:taxon-name></italic><bold>121</bold><italic><tp:taxon-name><tp:taxon-name-part taxon-name-part-type="genus" reg="Thoracostrongylus">T.</tp:taxon-name-part><tp:taxon-name-part taxon-name-part-type="species" reg="brachypterus">brachypterus</tp:taxon-name-part></tp:taxon-name></italic><bold>122</bold><italic><tp:taxon-name><tp:taxon-name-part taxon-name-part-type="genus" reg="Thoracostrongylus">T.</tp:taxon-name-part><tp:taxon-name-part taxon-name-part-type="species" reg="chrysites">chrysites</tp:taxon-name-part></tp:taxon-name></italic>. Triangle, localities of specimens examined in this paper; square, localities of specimens listed in previous papers. Red, doubtful localities; blue, trustede localities.</p></caption><graphic xmlns:xlink="http://www.w3.org/1999/xlink" xlink:href="zookeys-1131-099_article-95038__-g018.jpg" position="float" orientation="portrait" xlink:type="simple" id="oo_772754.jpg"><uri content-type="original_file" xlink:type="simple">https://binary.pensoft.net/fig/772754</uri></graphic></fig></tp:treatment-sec><ref-list><ref id="B10"><mixed-citation xmlns:xlink="http://www.w3.org/1999/xlink" xlink:type="simple"><person-group><name name-style="western"><surname>Hammond</surname><given-names>PM</given-names></name></person-group> (<year>1984</year>) <article-title>An annotated check-list of <tp:taxon-name><tp:taxon-name-part taxon-name-part-type="family">Staphylinidae</tp:taxon-name-part></tp:taxon-name> (<tp:taxon-name><tp:taxon-name-part taxon-name-part-type="class">Insecta</tp:taxon-name-part></tp:taxon-name>: <tp:taxon-name><tp:taxon-name-part taxon-name-part-type="order">Coleoptera</tp:taxon-name-part></tp:taxon-name>) recorded from Borneo.</article-title><source>The Sarawak Museum Journal</source><volume>33</volume>(<issue>54</issue>): <fpage>187</fpage>–<lpage>218</lpage>.</mixed-citation></ref><ref id="B7"><mixed-citation xmlns:xlink="http://www.w3.org/1999/xlink" xlink:type="simple"><person-group><name name-style="western"><surname>de Rougemont</surname><given-names>G-M</given-names></name></person-group> (<year>2016</year>) <article-title>New Bornean <tp:taxon-name><tp:taxon-name-part taxon-name-part-type="family">Staphylinidae</tp:taxon-name-part></tp:taxon-name> (<tp:taxon-name><tp:taxon-name-part taxon-name-part-type="order">Coleoptera</tp:taxon-name-part></tp:taxon-name>).</article-title><source>Linzer Biologische Beitrage</source><volume>48</volume>(<issue>1</issue>): <fpage>559</fpage>–<lpage>572</lpage>. <ext-link xlink:type="simple" ext-link-type="uri" xlink:href="https://sabiis.sabah.gov.my/sites/default/files/uploads/publications/339/guillaume-de-rougemont-new-bornean-staphylinidae-coleoptera.pdf">https://sabiis.sabah.gov.my/sites/default/files/uploads/publications/339/guillaume-de-rougemont-new-bornean-staphylinidae-coleoptera.pdf</ext-link></mixed-citation></ref></ref-list></tp:taxon-treatment>
