# Supplementary material for: ﻿Review of Chinese species of the genus Thoracostrongylus Bernhauer, 1915 (Coleoptera, Staphylinidae, Staphylininae)
Source: Zookeys. 2022 Nov 22;1131:99–134. doi: 10.3897/zookeys.1131.95038 (PMC9836511; doi:10.3897/zookeys.1131.95038)
Supplement: XML Treatment for Thoracostrongylus baishanzuensis [file zookeys.1131.95038-treatment12.xml]

<!DOCTYPE tp:taxon-treatment
  PUBLIC "-//TaxonX//DTD Taxonomic Treatment Publishing DTD v0 20100105//EN" "tax-treatment-NSO.dtd">
<tp:taxon-treatment xmlns:tp="http://www.plazi.org/taxpub"><tp:treatment-meta><kwd-group><label>Taxon classification</label><kwd>
              <named-content content-type="kingdom">Animalia</named-content>
            </kwd><kwd>
              <named-content content-type="order">Coleoptera</named-content>
            </kwd><kwd>
              <named-content content-type="family">Staphylinidae</named-content>
            </kwd></kwd-group><mixed-citation publication-type="journal"><person-group><name><surname>Xia</surname><given-names>Mei-Hua</given-names></name><name><surname>Tang</surname><given-names>Liang</given-names></name><name><surname>Schillhammer</surname><given-names>Harald</given-names></name></person-group><article-title>﻿Review of Chinese species of the genus <italic><tp:taxon-name><tp:taxon-name-part taxon-name-part-type="genus" reg="Thoracostrongylus">Thoracostrongylus</tp:taxon-name-part></tp:taxon-name></italic> Bernhauer, 1915 (<tp:taxon-name><tp:taxon-name-part taxon-name-part-type="order">Coleoptera</tp:taxon-name-part></tp:taxon-name>, <tp:taxon-name><tp:taxon-name-part taxon-name-part-type="family">Staphylinidae</tp:taxon-name-part></tp:taxon-name>, <tp:taxon-name><tp:taxon-name-part taxon-name-part-type="subfamily">Staphylininae</tp:taxon-name-part></tp:taxon-name>)</article-title><source>Zookeys</source><day>22</day><month>11</month><year>2022</year><volume>1131</volume><fpage>99</fpage><lpage>134</lpage><pub-id pub-id-type="doi">10.3897/zookeys.1131.95038</pub-id></mixed-citation></tp:treatment-meta><tp:nomenclature><label>﻿</label><tp:taxon-name>
            <object-id xmlns:xlink="http://www.w3.org/1999/xlink" content-type="arpha" xlink:type="simple">CAE66CC7-5A1D-5735-B124-107324CC4A5D</object-id>
            <tp:taxon-name-part taxon-name-part-type="genus" reg="Thoracostrongylus">Thoracostrongylus</tp:taxon-name-part>
            <tp:taxon-name-part taxon-name-part-type="species" reg="baishanzuensis">baishanzuensis</tp:taxon-name-part>
            <object-id xmlns:xlink="http://www.w3.org/1999/xlink" content-type="zoobank" xlink:type="simple">https://zoobank.org/2BCAB674-45E6-4A5B-BC62-53B506E0EC08</object-id>
          </tp:taxon-name><tp:taxon-status xmlns:xlink="http://www.w3.org/1999/xlink" xlink:type="simple">sp. nov.</tp:taxon-status><xref ref-type="fig" rid="F13">Figs 80–85</xref><xref ref-type="fig" rid="F18">, 119 百山祖钝胸隐翅虫</xref></tp:nomenclature><tp:treatment-sec sec-type="type material" id="SECID0E4CBI"><title>Type material.</title><p><bold><italic>Holotype.</italic></bold> China – <bold>Zhejiang Prov.</bold> • ♂, glued on a card with labels as follows: “China: Zhejiang, Qingyuan, Baishanzu N.R.; <named-content xmlns:xlink="http://www.w3.org/1999/xlink" content-type="dwc:verbatimCoordinates" xlink:type="simple"><named-content content-type="geo-json" specific-use="{&#34;type&#34;:&#34;Point&#34;,&#34;coordinates&#34;:[119.202222,27.757222]}" id="NCID0ENDBI" xlink:type="simple">27°45'26"N, 119°12'08"E</named-content></named-content>; alt. 1730 m; 02 May 2014; Peng, Song, Yan &amp; Yu leg.” “Holotype / <italic>Thoracostrongylus baishanzuensis</italic> / Xia, Tang &amp; Schillhammer” [red handwritten label]; <abbrev xmlns:xlink="http://www.w3.org/1999/xlink" xlink:title="Department of Biology, Shanghai Normal University" id="ABBRID0EUDBI" xlink:type="simple">SHNU</abbrev>. <bold><italic>Paratypes.</italic></bold> China – <bold>Zhejiang Prov.</bold> • 6♂♂, 2♀♀; same data as for the holotype; <abbrev xmlns:xlink="http://www.w3.org/1999/xlink" xlink:title="Department of Biology, Shanghai Normal University" id="ABBRID0E4DBI" xlink:type="simple">SHNU</abbrev> • 1♂, 1♀; Qingyuan, Baishanzu N.R.; <named-content xmlns:xlink="http://www.w3.org/1999/xlink" content-type="dwc:verbatimCoordinates" xlink:type="simple"><named-content content-type="geo-json" specific-use="{&#34;type&#34;:&#34;Point&#34;,&#34;coordinates&#34;:[119.198611,27.753889]}" id="NCID0EEEBI" xlink:type="simple">27°45'14"N, 119°11'55"E</named-content></named-content>; alt. 1560–1750 m; 01 May 2014; Peng et al. leg.; <abbrev xmlns:xlink="http://www.w3.org/1999/xlink" xlink:title="Department of Biology, Shanghai Normal University" id="ABBRID0EJEBI" xlink:type="simple">SHNU</abbrev> • 1♂, 4♀♀; Lishui City, Qingyuan County, Baishanzu, Station to Peak; <named-content xmlns:xlink="http://www.w3.org/1999/xlink" content-type="dwc:verbatimCoordinates" xlink:type="simple"><named-content content-type="geo-json" specific-use="{&#34;type&#34;:&#34;Point&#34;,&#34;coordinates&#34;:[119.205000,27.755556]}" id="NCID0EQEBI" xlink:type="simple">27°45'20"N, 119°11'78"E</named-content></named-content>; alt. 1721 m; 22 May 2015; Song &amp; Yan leg.; <abbrev xmlns:xlink="http://www.w3.org/1999/xlink" xlink:title="Department of Biology, Shanghai Normal University" id="ABBRID0EVEBI" xlink:type="simple">SHNU</abbrev> • 1♂, 2♀♀; Lishui City, Qingyuan County, Baishanzu, Station to Peak; <named-content xmlns:xlink="http://www.w3.org/1999/xlink" content-type="dwc:verbatimCoordinates" xlink:type="simple"><named-content content-type="geo-json" specific-use="{&#34;type&#34;:&#34;Point&#34;,&#34;coordinates&#34;:[119.205000,27.755556]}" id="NCID0E3EBI" xlink:type="simple">27°45'20"N, 119°11'78"E</named-content></named-content>; alt. 1721 m; 24 April 2015; Song &amp; Yan leg.; <abbrev xmlns:xlink="http://www.w3.org/1999/xlink" xlink:title="Department of Biology, Shanghai Normal University" id="ABBRID0EBFBI" xlink:type="simple">SHNU</abbrev> • 1♀; Lishui City, Qingyuan County, Baishanzu; alt. 1500 m; 22–23 September 2008; Tang &amp; Zhang leg.; <abbrev xmlns:xlink="http://www.w3.org/1999/xlink" xlink:title="Department of Biology, Shanghai Normal University" id="ABBRID0EFFBI" xlink:type="simple">SHNU</abbrev>.</p><fig id="F13" position="float" orientation="portrait"><object-id xmlns:xlink="http://www.w3.org/1999/xlink" content-type="doi" xlink:type="simple">10.3897/zookeys.1131.95038.figures80-85</object-id><object-id xmlns:xlink="http://www.w3.org/1999/xlink" content-type="arpha" xlink:type="simple">A3B61854-A40E-5C7E-BC52-58E120F5DE8B</object-id><label>Figures 80–85.</label><caption><p><italic><tp:taxon-name><tp:taxon-name-part taxon-name-part-type="genus" reg="Thoracostrongylus">Thoracostrongylus</tp:taxon-name-part><tp:taxon-name-part taxon-name-part-type="species" reg="baishanzuensis">baishanzuensis</tp:taxon-name-part></tp:taxon-name></italic> sp. nov. <bold>80, 81</bold> habitus <bold>82–85</bold> aedeagus, ventral (<bold>82, 83</bold>) and lateral (<bold>84, 85</bold>) views. Scale bars: 1 mm (<bold>80, 81</bold>); 0.2 mm (<bold>82–85</bold>).</p></caption><graphic xmlns:xlink="http://www.w3.org/1999/xlink" xlink:href="zookeys-1131-099_article-95038__-g013.jpg" position="float" orientation="portrait" xlink:type="simple" id="oo_772749.jpg"><uri content-type="original_file" xlink:type="simple">https://binary.pensoft.net/fig/772749</uri></graphic></fig></tp:treatment-sec><tp:treatment-sec sec-type="diagnosis" id="SECID0ENGBI"><title>Diagnosis.</title><p>The new species can be easily recognized by the combination of following characters: legs reddish yellow without dark markings, head slightly wider than or as wide as elytra, apical portion of median lobe of aedeagus (Figs <xref ref-type="fig" rid="F13">82–85</xref>) curved dorsad into a fin-shape, paramere bilobed.</p></tp:treatment-sec><tp:treatment-sec sec-type="description" id="SECID0EXGBI"><title>Measurements.</title><p><bold>Male</bold>: <abbrev xmlns:xlink="http://www.w3.org/1999/xlink" xlink:title="body length" id="ABBRID0E6GBI" xlink:type="simple">BL</abbrev>: 7.8–8.6 mm, <abbrev xmlns:xlink="http://www.w3.org/1999/xlink" xlink:title="forebody length" id="ABBRID0EDHBI" xlink:type="simple">FL</abbrev>: 4.3–4.9 mm. <abbrev xmlns:xlink="http://www.w3.org/1999/xlink" xlink:title="length of head along the midline" id="ABBRID0EHHBI" xlink:type="simple">HL</abbrev>: 1.22–1.39 mm, <abbrev xmlns:xlink="http://www.w3.org/1999/xlink" xlink:title="width of head including eyes" id="ABBRID0ELHBI" xlink:type="simple">HW</abbrev>: 1.72–1.95 mm, <abbrev xmlns:xlink="http://www.w3.org/1999/xlink" xlink:title="length of eye" id="ABBRID0EPHBI" xlink:type="simple">CL</abbrev>: 0.83–0.89 mm, <abbrev xmlns:xlink="http://www.w3.org/1999/xlink" xlink:title="length of post-ocular region" id="ABBRID0ETHBI" xlink:type="simple">PO</abbrev>: 0.28 mm, <abbrev xmlns:xlink="http://www.w3.org/1999/xlink" xlink:title="length of pronotum along the midline" id="ABBRID0EXHBI" xlink:type="simple">PL</abbrev>: 1.56–1.78 mm, <abbrev xmlns:xlink="http://www.w3.org/1999/xlink" xlink:title="width of pronotum at the widest point" id="ABBRID0E2HBI" xlink:type="simple">PW</abbrev>: 1.33–1.50 mm, <abbrev xmlns:xlink="http://www.w3.org/1999/xlink" xlink:title="length of elytra" id="ABBRID0E6HBI" xlink:type="simple">EL</abbrev>: 1.72–1.95 mm, <abbrev xmlns:xlink="http://www.w3.org/1999/xlink" xlink:title="width of elytra at the widest point" id="ABBRID0EDIBI" xlink:type="simple">EW</abbrev>: 1.72–1.95 mm. <abbrev xmlns:xlink="http://www.w3.org/1999/xlink" xlink:title="length of head along the midline" id="ABBRID0EHIBI" xlink:type="simple">HL</abbrev>/<abbrev xmlns:xlink="http://www.w3.org/1999/xlink" xlink:title="width of head including eyes" id="ABBRID0ELIBI" xlink:type="simple">HW</abbrev>: 0.71–0.74, <abbrev xmlns:xlink="http://www.w3.org/1999/xlink" xlink:title="length of eye" id="ABBRID0EPIBI" xlink:type="simple">CL</abbrev>/<abbrev xmlns:xlink="http://www.w3.org/1999/xlink" xlink:title="length of post-ocular region" id="ABBRID0ETIBI" xlink:type="simple">PO</abbrev>: 3.00–3.20, <abbrev xmlns:xlink="http://www.w3.org/1999/xlink" xlink:title="length of pronotum along the midline" id="ABBRID0EXIBI" xlink:type="simple">PL</abbrev>/<abbrev xmlns:xlink="http://www.w3.org/1999/xlink" xlink:title="width of pronotum at the widest point" id="ABBRID0E2IBI" xlink:type="simple">PW</abbrev>: 1.15–1.23, <abbrev xmlns:xlink="http://www.w3.org/1999/xlink" xlink:title="length of elytra" id="ABBRID0E6IBI" xlink:type="simple">EL</abbrev>/<abbrev xmlns:xlink="http://www.w3.org/1999/xlink" xlink:title="width of elytra at the widest point" id="ABBRID0EDJBI" xlink:type="simple">EW</abbrev>: 1.00, <abbrev xmlns:xlink="http://www.w3.org/1999/xlink" xlink:title="width of head including eyes" id="ABBRID0EHJBI" xlink:type="simple">HW</abbrev>/<abbrev xmlns:xlink="http://www.w3.org/1999/xlink" xlink:title="width of elytra at the widest point" id="ABBRID0ELJBI" xlink:type="simple">EW</abbrev>: 1.00–1.03, <abbrev xmlns:xlink="http://www.w3.org/1999/xlink" xlink:title="width of pronotum at the widest point" id="ABBRID0EPJBI" xlink:type="simple">PW</abbrev>/<abbrev xmlns:xlink="http://www.w3.org/1999/xlink" xlink:title="width of elytra at the widest point" id="ABBRID0ETJBI" xlink:type="simple">EW</abbrev>: 0.77–0.79, <abbrev xmlns:xlink="http://www.w3.org/1999/xlink" xlink:title="width of head including eyes" id="ABBRID0EXJBI" xlink:type="simple">HW</abbrev>/<abbrev xmlns:xlink="http://www.w3.org/1999/xlink" xlink:title="width of pronotum at the widest point" id="ABBRID0E2JBI" xlink:type="simple">PW</abbrev>: 1.26–1.31. <bold>Female</bold>: <abbrev xmlns:xlink="http://www.w3.org/1999/xlink" xlink:title="body length" id="ABBRID0EBKBI" xlink:type="simple">BL</abbrev>: 8.3–9.2 mm, <abbrev xmlns:xlink="http://www.w3.org/1999/xlink" xlink:title="forebody length" id="ABBRID0EFKBI" xlink:type="simple">FL</abbrev>: 4.7–5.2 mm. <abbrev xmlns:xlink="http://www.w3.org/1999/xlink" xlink:title="length of head along the midline" id="ABBRID0EJKBI" xlink:type="simple">HL</abbrev>: 1.39–1.45 mm, <abbrev xmlns:xlink="http://www.w3.org/1999/xlink" xlink:title="width of head including eyes" id="ABBRID0ENKBI" xlink:type="simple">HW</abbrev>: 1.95–2.06 mm, <abbrev xmlns:xlink="http://www.w3.org/1999/xlink" xlink:title="length of eye" id="ABBRID0ERKBI" xlink:type="simple">CL</abbrev>: 0.89–0.95 mm, <abbrev xmlns:xlink="http://www.w3.org/1999/xlink" xlink:title="length of post-ocular region" id="ABBRID0EVKBI" xlink:type="simple">PO</abbrev>: 0.28 mm, <abbrev xmlns:xlink="http://www.w3.org/1999/xlink" xlink:title="length of pronotum along the midline" id="ABBRID0EZKBI" xlink:type="simple">PL</abbrev>: 1.72–1.78 mm, <abbrev xmlns:xlink="http://www.w3.org/1999/xlink" xlink:title="width of pronotum at the widest point" id="ABBRID0E4KBI" xlink:type="simple">PW</abbrev>: 1.45–1.61 mm, <abbrev xmlns:xlink="http://www.w3.org/1999/xlink" xlink:title="length of elytra" id="ABBRID0EBLBI" xlink:type="simple">EL</abbrev>: 1.89–1.95 mm, <abbrev xmlns:xlink="http://www.w3.org/1999/xlink" xlink:title="width of elytra at the widest point" id="ABBRID0EFLBI" xlink:type="simple">EW</abbrev>: 1.89–2.00 mm. <abbrev xmlns:xlink="http://www.w3.org/1999/xlink" xlink:title="length of head along the midline" id="ABBRID0EJLBI" xlink:type="simple">HL</abbrev>/<abbrev xmlns:xlink="http://www.w3.org/1999/xlink" xlink:title="width of head including eyes" id="ABBRID0ENLBI" xlink:type="simple">HW</abbrev>: 0.68–0.71, <abbrev xmlns:xlink="http://www.w3.org/1999/xlink" xlink:title="length of eye" id="ABBRID0ERLBI" xlink:type="simple">CL</abbrev>/<abbrev xmlns:xlink="http://www.w3.org/1999/xlink" xlink:title="length of post-ocular region" id="ABBRID0EVLBI" xlink:type="simple">PO</abbrev>: 3.20–3.40, <abbrev xmlns:xlink="http://www.w3.org/1999/xlink" xlink:title="length of pronotum along the midline" id="ABBRID0EZLBI" xlink:type="simple">PL</abbrev>/<abbrev xmlns:xlink="http://www.w3.org/1999/xlink" xlink:title="width of pronotum at the widest point" id="ABBRID0E4LBI" xlink:type="simple">PW</abbrev>: 1.10–1.19, <abbrev xmlns:xlink="http://www.w3.org/1999/xlink" xlink:title="length of elytra" id="ABBRID0EBMBI" xlink:type="simple">EL</abbrev>/<abbrev xmlns:xlink="http://www.w3.org/1999/xlink" xlink:title="width of elytra at the widest point" id="ABBRID0EFMBI" xlink:type="simple">EW</abbrev>: 0.94–1.00, <abbrev xmlns:xlink="http://www.w3.org/1999/xlink" xlink:title="width of head including eyes" id="ABBRID0EJMBI" xlink:type="simple">HW</abbrev>/<abbrev xmlns:xlink="http://www.w3.org/1999/xlink" xlink:title="width of elytra at the widest point" id="ABBRID0ENMBI" xlink:type="simple">EW</abbrev>: 1.00–1.03, <abbrev xmlns:xlink="http://www.w3.org/1999/xlink" xlink:title="width of pronotum at the widest point" id="ABBRID0ERMBI" xlink:type="simple">PW</abbrev>/<abbrev xmlns:xlink="http://www.w3.org/1999/xlink" xlink:title="width of elytra at the widest point" id="ABBRID0EVMBI" xlink:type="simple">EW</abbrev>: 0.75–0.81, <abbrev xmlns:xlink="http://www.w3.org/1999/xlink" xlink:title="width of head including eyes" id="ABBRID0EZMBI" xlink:type="simple">HW</abbrev>/<abbrev xmlns:xlink="http://www.w3.org/1999/xlink" xlink:title="width of pronotum at the widest point" id="ABBRID0E4MBI" xlink:type="simple">PW</abbrev>: 1.28–1.35.</p></tp:treatment-sec><tp:treatment-sec sec-type="description" id="SECID0EBNBI"><title>Description.</title><p>Forebody dark brown with a bronze tint, abdominal segments III and IV reddish brown, remaining segments gradually becoming darker apicad, labrum reddish brown, mandibles reddish brown with medial portions distinctly darker, maxillary and labial palpi reddish brown, antennae reddish brown, antennal club indistinctly darker, legs reddish brown without dark markings, elytra with few small patches of whitish pubescence, scutellum with black pubescence in apical half, abdominal tergites III–VII each with triangular mediobasal golden tomentose patch delimited by pair of dark tomentose spots, dark tomentose spots of tergites III and IV indistinct, dark tomentose spots of tergite V particularly large and dark, confluent apically, forming sagittate patch, dark tomentose spots of tergite VI similar to that of tergite V, but little smaller and distinctly lighter, dark tomentose spots of tergite VII indistinct.</p><p>Head slightly wider than or as wide as elytra; vertex with small longitudinal specular spot medially; surface densely covered with umbilicate punctures except specular median spot. Antennae with antennomere 1 longest, antennomeres 2 and 3 almost half as long as antennomere 1, antennomeres 4 and 5 longer than wide, antennomeres 6–10 gradually increasing in width and decreasing in length, antennomere 10 slightly longer than or as long as wide, antennomere 11 distinctly longer than wide, asymmetrical and subacuminate towards tip.</p><p>Pronotum widest behind anterior angles; punctation dense and umbilicate, very short and narrow impunctate midline in posterior quarter, pubescence golden, distinct on entire dorsal surface.</p><p>Elytra subquadrate, inconspicuously wider than long, slightly dilated posteriad; surface densely and finely, regularly punctate, with brassy pubescence, mixed with grey spots all over the disc. Scutellum triangular, finely and densely punctate, with black, velvety pubescence.</p><p>Abdomen with tergites densely punctate; tergites III–VII brown, tergite VII with apical palisade fringe.</p><p><bold>Male.</bold> Sternite VIII with medio-apical emargination. Aedeagus (Figs <xref ref-type="fig" rid="F13">82–85</xref>) relatively stout, median lobe gradually narrowed apicad in apical fourth in ventral view, in lateral view, apical portion of median lobe curved dorsad forming distinct fin-shape; paramere very long, gradually widened apicad, apex bilobed, each lobe with five to six setae around apical margin.</p><p><bold>Female.</bold> Sternite VIII with posterior margin entire.</p></tp:treatment-sec><tp:treatment-sec sec-type="distribution" id="SECID0EWNBI"><title>Distribution.</title><p>China (Zhejiang).</p></tp:treatment-sec><tp:treatment-sec sec-type="etymology" id="SECID0E2NBI"><title>Etymology.</title><p>This species is named after the type locality, Baishanzu, in Zhejiang Province, China.</p></tp:treatment-sec><tp:treatment-sec><!--Section generated to contain objects referenced in tp:taxon-treatment.--><fig id="F18" position="float" orientation="portrait"><object-id xmlns:xlink="http://www.w3.org/1999/xlink" content-type="doi" xlink:type="simple">10.3897/zookeys.1131.95038.figures108-122</object-id><object-id xmlns:xlink="http://www.w3.org/1999/xlink" content-type="arpha" xlink:type="simple">FC38790E-8363-5F60-B3BB-3CE30E0ABF53</object-id><label>Figures 108–122.</label><caption><p>Distribution map of <italic><tp:taxon-name><tp:taxon-name-part taxon-name-part-type="genus" reg="Thoracostrongylus">Thoracostrongylus</tp:taxon-name-part></tp:taxon-name></italic> species of China <bold>108</bold><italic><tp:taxon-name><tp:taxon-name-part taxon-name-part-type="genus" reg="Thoracostrongylus">T.</tp:taxon-name-part><tp:taxon-name-part taxon-name-part-type="species" reg="acerosus">acerosus</tp:taxon-name-part></tp:taxon-name></italic><bold>109</bold><italic><tp:taxon-name><tp:taxon-name-part taxon-name-part-type="genus" reg="Thoracostrongylus">T.</tp:taxon-name-part><tp:taxon-name-part taxon-name-part-type="species" reg="aduncatus">aduncatus</tp:taxon-name-part></tp:taxon-name></italic><bold>110</bold><italic><tp:taxon-name><tp:taxon-name-part taxon-name-part-type="genus" reg="Thoracostrongylus">T.</tp:taxon-name-part><tp:taxon-name-part taxon-name-part-type="species" reg="birmanus">birmanus</tp:taxon-name-part></tp:taxon-name></italic><bold>111</bold><italic><tp:taxon-name><tp:taxon-name-part taxon-name-part-type="genus" reg="Thoracostrongylus">T.</tp:taxon-name-part><tp:taxon-name-part taxon-name-part-type="species" reg="diaoluoensis">diaoluoensis</tp:taxon-name-part></tp:taxon-name></italic><bold>112</bold><italic><tp:taxon-name><tp:taxon-name-part taxon-name-part-type="genus" reg="Thoracostrongylus">T.</tp:taxon-name-part><tp:taxon-name-part taxon-name-part-type="species" reg="formosanus">formosanus</tp:taxon-name-part><tp:taxon-name-part taxon-name-part-type="subspecies" reg="formosanus">formosanus</tp:taxon-name-part></tp:taxon-name></italic><bold>113</bold><italic><tp:taxon-name><tp:taxon-name-part taxon-name-part-type="genus" reg="Thoracostrongylus">T.</tp:taxon-name-part><tp:taxon-name-part taxon-name-part-type="species" reg="formosanus">formosanus</tp:taxon-name-part><tp:taxon-name-part taxon-name-part-type="subspecies" reg="flavipes">flavipes</tp:taxon-name-part></tp:taxon-name></italic><bold>114</bold><italic><tp:taxon-name><tp:taxon-name-part taxon-name-part-type="genus" reg="Thoracostrongylus">T.</tp:taxon-name-part><tp:taxon-name-part taxon-name-part-type="species" reg="fujianensis">fujianensis</tp:taxon-name-part></tp:taxon-name></italic><bold>115</bold><italic><tp:taxon-name><tp:taxon-name-part taxon-name-part-type="genus" reg="Thoracostrongylus">T.</tp:taxon-name-part><tp:taxon-name-part taxon-name-part-type="species" reg="malaisei">malaisei</tp:taxon-name-part></tp:taxon-name></italic><bold>116</bold><italic><tp:taxon-name><tp:taxon-name-part taxon-name-part-type="genus" reg="Thoracostrongylus">T.</tp:taxon-name-part><tp:taxon-name-part taxon-name-part-type="species" reg="miyakei">miyakei</tp:taxon-name-part></tp:taxon-name></italic><bold>117</bold><italic><tp:taxon-name><tp:taxon-name-part taxon-name-part-type="genus" reg="Thoracostrongylus">T.</tp:taxon-name-part><tp:taxon-name-part taxon-name-part-type="species" reg="sarawakensis">sarawakensis</tp:taxon-name-part></tp:taxon-name></italic><bold>118</bold><italic><tp:taxon-name><tp:taxon-name-part taxon-name-part-type="genus" reg="Thoracostrongylus">T.</tp:taxon-name-part><tp:taxon-name-part taxon-name-part-type="species" reg="velutinus">velutinus</tp:taxon-name-part></tp:taxon-name></italic><bold>119</bold><italic><tp:taxon-name><tp:taxon-name-part taxon-name-part-type="genus" reg="Thoracostrongylus">T.</tp:taxon-name-part><tp:taxon-name-part taxon-name-part-type="species" reg="baishanzuensis">baishanzuensis</tp:taxon-name-part></tp:taxon-name></italic><bold>120</bold><italic><tp:taxon-name><tp:taxon-name-part taxon-name-part-type="genus" reg="Thoracostrongylus">T.</tp:taxon-name-part><tp:taxon-name-part taxon-name-part-type="species" reg="bicolor">bicolor</tp:taxon-name-part></tp:taxon-name></italic><bold>121</bold><italic><tp:taxon-name><tp:taxon-name-part taxon-name-part-type="genus" reg="Thoracostrongylus">T.</tp:taxon-name-part><tp:taxon-name-part taxon-name-part-type="species" reg="brachypterus">brachypterus</tp:taxon-name-part></tp:taxon-name></italic><bold>122</bold><italic><tp:taxon-name><tp:taxon-name-part taxon-name-part-type="genus" reg="Thoracostrongylus">T.</tp:taxon-name-part><tp:taxon-name-part taxon-name-part-type="species" reg="chrysites">chrysites</tp:taxon-name-part></tp:taxon-name></italic>. Triangle, localities of specimens examined in this paper; square, localities of specimens listed in previous papers. Red, doubtful localities; blue, trustede localities.</p></caption><graphic xmlns:xlink="http://www.w3.org/1999/xlink" xlink:href="zookeys-1131-099_article-95038__-g018.jpg" position="float" orientation="portrait" xlink:type="simple" id="oo_772754.jpg"><uri content-type="original_file" xlink:type="simple">https://binary.pensoft.net/fig/772754</uri></graphic></fig></tp:treatment-sec></tp:taxon-treatment>
