# Supplementary material for: ﻿Review of Chinese species of the genus Thoracostrongylus Bernhauer, 1915 (Coleoptera, Staphylinidae, Staphylininae)
Source: Zookeys. 2022 Nov 22;1131:99–134. doi: 10.3897/zookeys.1131.95038 (PMC9836511; doi:10.3897/zookeys.1131.95038)
Supplement: XML Treatment for Thoracostrongylus bicolor [file zookeys.1131.95038-treatment13.xml]

<!DOCTYPE tp:taxon-treatment
  PUBLIC "-//TaxonX//DTD Taxonomic Treatment Publishing DTD v0 20100105//EN" "tax-treatment-NSO.dtd">
<tp:taxon-treatment xmlns:tp="http://www.plazi.org/taxpub"><tp:treatment-meta><kwd-group><label>Taxon classification</label><kwd>
              <named-content content-type="kingdom">Animalia</named-content>
            </kwd><kwd>
              <named-content content-type="order">Coleoptera</named-content>
            </kwd><kwd>
              <named-content content-type="family">Staphylinidae</named-content>
            </kwd></kwd-group><mixed-citation publication-type="journal"><person-group><name><surname>Xia</surname><given-names>Mei-Hua</given-names></name><name><surname>Tang</surname><given-names>Liang</given-names></name><name><surname>Schillhammer</surname><given-names>Harald</given-names></name></person-group><article-title>﻿Review of Chinese species of the genus <italic><tp:taxon-name><tp:taxon-name-part taxon-name-part-type="genus" reg="Thoracostrongylus">Thoracostrongylus</tp:taxon-name-part></tp:taxon-name></italic> Bernhauer, 1915 (<tp:taxon-name><tp:taxon-name-part taxon-name-part-type="order">Coleoptera</tp:taxon-name-part></tp:taxon-name>, <tp:taxon-name><tp:taxon-name-part taxon-name-part-type="family">Staphylinidae</tp:taxon-name-part></tp:taxon-name>, <tp:taxon-name><tp:taxon-name-part taxon-name-part-type="subfamily">Staphylininae</tp:taxon-name-part></tp:taxon-name>)</article-title><source>Zookeys</source><day>22</day><month>11</month><year>2022</year><volume>1131</volume><fpage>99</fpage><lpage>134</lpage><pub-id pub-id-type="doi">10.3897/zookeys.1131.95038</pub-id></mixed-citation></tp:treatment-meta><tp:nomenclature><label>﻿</label><tp:taxon-name>
            <object-id xmlns:xlink="http://www.w3.org/1999/xlink" content-type="arpha" xlink:type="simple">3C224D22-3C4E-5379-A21E-23147A56B87A</object-id>
            <tp:taxon-name-part taxon-name-part-type="genus" reg="Thoracostrongylus">Thoracostrongylus</tp:taxon-name-part>
            <tp:taxon-name-part taxon-name-part-type="species" reg="bicolor">bicolor</tp:taxon-name-part>
            <object-id xmlns:xlink="http://www.w3.org/1999/xlink" content-type="zoobank" xlink:type="simple">https://zoobank.org/1F6192BE-17A1-4289-9684-83F45132333E</object-id>
          </tp:taxon-name><tp:taxon-status xmlns:xlink="http://www.w3.org/1999/xlink" xlink:type="simple">sp. nov.</tp:taxon-status><xref ref-type="fig" rid="F14">Figs 86–91</xref><xref ref-type="fig" rid="F15">, 92–95</xref><xref ref-type="fig" rid="F18">, 120 双色钝胸隐翅虫</xref></tp:nomenclature><tp:treatment-sec sec-type="type material" id="SECID0EWPBI"><title>Type material.</title><p><bold><italic>Holotype.</italic></bold> China – <bold>Guangdong Prov.</bold> • ♂, glued on a card with labels as follows: “China: Guangdong, Shaoguan, Ruyuan, Nanling N.R., Ruyang; <named-content xmlns:xlink="http://www.w3.org/1999/xlink" content-type="dwc:verbatimCoordinates" xlink:type="simple"><named-content content-type="geo-json" specific-use="{&#34;type&#34;:&#34;Point&#34;,&#34;coordinates&#34;:[113.005000,24.936111]}" id="NCID0EGQBI" xlink:type="simple">24°56'10"N, 113°00'18"E</named-content></named-content>; alt. 1050–1200 m; 01–06 May 2021; Hu, Lin, Zhou &amp; Li leg.” “Holotype / <italic>Thoracostrongylus bicolor</italic> / Xia, Tang &amp; Schillhammer” [red handwritten label]; <abbrev xmlns:xlink="http://www.w3.org/1999/xlink" xlink:title="Department of Biology, Shanghai Normal University" id="ABBRID0ENQBI" xlink:type="simple">SHNU</abbrev>. <bold><italic>Paratypes.</italic></bold> China – <bold>Guangdong Prov.</bold> • 4♂♂, 1♀; same data as for the holotype; <abbrev xmlns:xlink="http://www.w3.org/1999/xlink" xlink:title="Department of Biology, Shanghai Normal University" id="ABBRID0EWQBI" xlink:type="simple">SHNU</abbrev> • 1♂, 3♀♀; Shaoguan, Ruyuan County, Nanling N.R., Ruyang; 24°55'49.5"N, 113°01'08"E; alt. 1000 m; 01 May 2021; Zhou &amp; Li leg.; <abbrev xmlns:xlink="http://www.w3.org/1999/xlink" xlink:title="Department of Biology, Shanghai Normal University" id="ABBRID0E1QBI" xlink:type="simple">SHNU</abbrev> • 1♀; Ruyuan County, Nanling N.R., Qingshui Valley; <named-content xmlns:xlink="http://www.w3.org/1999/xlink" content-type="dwc:verbatimCoordinates" xlink:type="simple"><named-content content-type="geo-json" specific-use="{&#34;type&#34;:&#34;Point&#34;,&#34;coordinates&#34;:[113.031944,24.915833]}" id="NCID0EBRBI" xlink:type="simple">24°54'57"N, 113°01'55"E</named-content></named-content>; alt. 900 m; 04 May 2015; Peng, Tu &amp; Zhou leg.; <abbrev xmlns:xlink="http://www.w3.org/1999/xlink" xlink:title="Department of Biology, Shanghai Normal University" id="ABBRID0EGRBI" xlink:type="simple">SHNU</abbrev>. – <bold>Hunan Prov.</bold> • 1♀; Yizhang, Mangshan, Mengkengshi; <named-content xmlns:xlink="http://www.w3.org/1999/xlink" content-type="dwc:verbatimCoordinates" xlink:type="simple"><named-content content-type="geo-json" specific-use="{&#34;type&#34;:&#34;Point&#34;,&#34;coordinates&#34;:[112.976944,24.919444]}" id="NCID0EPRBI" xlink:type="simple">24°55'10"N, 112°58'37"E</named-content></named-content>; alt. 1625 m; 26 August 2020; Zhong Peng leg.; <abbrev xmlns:xlink="http://www.w3.org/1999/xlink" xlink:title="Department of Biology, Shanghai Normal University" id="ABBRID0EURBI" xlink:type="simple">SHNU</abbrev>. – <bold>Guangxi Prov.</bold> • 3♂♂, 2♀♀; Huanjiang, Jiuwan Mt., Yangmei’ao; <named-content xmlns:xlink="http://www.w3.org/1999/xlink" content-type="dwc:verbatimCoordinates" xlink:type="simple"><named-content content-type="geo-json" specific-use="{&#34;type&#34;:&#34;Point&#34;,&#34;coordinates&#34;:[108.675558,25.206153]}" id="NCID0E4RBI" xlink:type="simple">25°12'22.15"N, 108°40'32.01"E</named-content></named-content>; alt. 1250 m; 25 April 2021; Tang, Peng, Cai &amp; Song leg.; <abbrev xmlns:xlink="http://www.w3.org/1999/xlink" xlink:title="Department of Biology, Shanghai Normal University" id="ABBRID0ECSBI" xlink:type="simple">SHNU</abbrev> • 2♂♂; Xing’an County, Mao’er Shan; <named-content xmlns:xlink="http://www.w3.org/1999/xlink" content-type="dwc:verbatimCoordinates" xlink:type="simple"><named-content content-type="geo-json" specific-use="{&#34;type&#34;:&#34;Point&#34;,&#34;coordinates&#34;:[110.487222,25.885278]}" id="NCID0EJSBI" xlink:type="simple">25°53'07"N, 110°29'14"E</named-content></named-content>; alt. 1143 m; 31 July 2014; Peng, Song, Yu &amp; Yan leg.; <abbrev xmlns:xlink="http://www.w3.org/1999/xlink" xlink:title="Department of Biology, Shanghai Normal University" id="ABBRID0EOSBI" xlink:type="simple">SHNU</abbrev> • 1♀; Xing’an County, Mao’er Shan; <named-content xmlns:xlink="http://www.w3.org/1999/xlink" content-type="dwc:verbatimCoordinates" xlink:type="simple"><named-content content-type="geo-json" specific-use="{&#34;type&#34;:&#34;Point&#34;,&#34;coordinates&#34;:[110.470278,25.886389]}" id="NCID0EVSBI" xlink:type="simple">25°53'11"N, 110°28'13"E</named-content></named-content>; alt. 810 m; 28 July 2014; Peng, Song, Yu &amp; Yan leg.; <abbrev xmlns:xlink="http://www.w3.org/1999/xlink" xlink:title="Department of Biology, Shanghai Normal University" id="ABBRID0E1SBI" xlink:type="simple">SHNU</abbrev> • 1♂; Mt. Damingshan; <named-content xmlns:xlink="http://www.w3.org/1999/xlink" content-type="dwc:verbatimCoordinates" xlink:type="simple"><named-content content-type="geo-json" specific-use="{&#34;type&#34;:&#34;Point&#34;,&#34;coordinates&#34;:[103.483333,23.383333]}" id="NCID0EBTBI" xlink:type="simple">23°23'N, 103°29'E</named-content></named-content>; alt. 1150–1250 m; 31 July 2012; Hu &amp; Song leg.; <abbrev xmlns:xlink="http://www.w3.org/1999/xlink" xlink:title="Department of Biology, Shanghai Normal University" id="ABBRID0EGTBI" xlink:type="simple">SHNU</abbrev> • 1♀; Guilin City, Huaping N.R., Yunxi Valley; <named-content xmlns:xlink="http://www.w3.org/1999/xlink" content-type="dwc:verbatimCoordinates" xlink:type="simple"><named-content content-type="geo-json" specific-use="{&#34;type&#34;:&#34;Point&#34;,&#34;coordinates&#34;:[109.938775,25.566839]}" id="NCID0ENTBI" xlink:type="simple">25°34'00.62"N, 109°56'19.59"E</named-content></named-content>; alt. 1460–1550 m; 23 April 2021; Yin, Zhang, Pan &amp; Shen leg.; <abbrev xmlns:xlink="http://www.w3.org/1999/xlink" xlink:title="Department of Biology, Shanghai Normal University" id="ABBRID0ESTBI" xlink:type="simple">SHNU</abbrev> • 1♀; Jinxiu County, Mt. Shengtangshan; alt. 1200 m; 27 July 2011; Zhong Peng leg.; <abbrev xmlns:xlink="http://www.w3.org/1999/xlink" xlink:title="Department of Biology, Shanghai Normal University" id="ABBRID0EWTBI" xlink:type="simple">SHNU</abbrev>. – <bold>Yunnan Prov.</bold> • 5♀♀; NE Kunming; <named-content xmlns:xlink="http://www.w3.org/1999/xlink" content-type="dwc:verbatimCoordinates" xlink:type="simple"><named-content content-type="geo-json" specific-use="{&#34;type&#34;:&#34;Point&#34;,&#34;coordinates&#34;:[102.896667,25.144444]}" id="NCID0E6TBI" xlink:type="simple">25°08'40"N, 102°53'48"E</named-content></named-content>; alt. 2290 m; 11 August 2014; mixed forest, sifted; V. Assing leg.; 3 <abbrev xmlns:xlink="http://www.w3.org/1999/xlink" xlink:title="Volker Assing Collection, Hannover" id="ABBRID0EEUBI" xlink:type="simple">VAC</abbrev>, 2 <named-content xmlns:xlink="http://www.w3.org/1999/xlink" content-type="dwc:institutional_code" xlink:title="Naturhistorisches Museum Wien" xlink:href="http://grbio.org/institution/naturhistorisches-museum-wien-1" xlink:type="simple">NMW</named-content> • 5♀♀; NE Kunming; <named-content xmlns:xlink="http://www.w3.org/1999/xlink" content-type="dwc:verbatimCoordinates" xlink:type="simple"><named-content content-type="geo-json" specific-use="{&#34;type&#34;:&#34;Point&#34;,&#34;coordinates&#34;:[102.896944,25.143056]}" id="NCID0EPUBI" xlink:type="simple">25°08'35"N, 102°53'49"E</named-content></named-content>; alt. 2320 m; 13 August 2014; mixed forest, sifted; V. Assing leg.; 4 <abbrev xmlns:xlink="http://www.w3.org/1999/xlink" xlink:title="Volker Assing Collection, Hannover" id="ABBRID0EUUBI" xlink:type="simple">VAC</abbrev>, 1 <named-content xmlns:xlink="http://www.w3.org/1999/xlink" content-type="dwc:institutional_code" xlink:title="Naturhistorisches Museum Wien" xlink:href="http://grbio.org/institution/naturhistorisches-museum-wien-1" xlink:type="simple">NMW</named-content> • 1♀; Mt. W Xundian; <named-content xmlns:xlink="http://www.w3.org/1999/xlink" content-type="dwc:verbatimCoordinates" xlink:type="simple"><named-content content-type="geo-json" specific-use="{&#34;type&#34;:&#34;Point&#34;,&#34;coordinates&#34;:[103.145000,25.582778]}" id="NCID0E6UBI" xlink:type="simple">25°34'58"N, 103°08'42"E</named-content></named-content>; alt. 2300 m; 15 August 2014; sifted; V. Assing leg.; <abbrev xmlns:xlink="http://www.w3.org/1999/xlink" xlink:title="Volker Assing Collection, Hannover" id="ABBRID0EEVBI" xlink:type="simple">VAC</abbrev> • 2♂♂, 2♀♀; Mt. W Xundian; <named-content xmlns:xlink="http://www.w3.org/1999/xlink" content-type="dwc:verbatimCoordinates" xlink:type="simple"><named-content content-type="geo-json" specific-use="{&#34;type&#34;:&#34;Point&#34;,&#34;coordinates&#34;:[103.145000,25.582778]}" id="NCID0ELVBI" xlink:type="simple">25°34'58"N, 103°08'42"E</named-content></named-content>; alt. 2300 m; 16 August 2014; sifted; V. Assing leg.; 3 <abbrev xmlns:xlink="http://www.w3.org/1999/xlink" xlink:title="Volker Assing Collection, Hannover" id="ABBRID0EQVBI" xlink:type="simple">VAC</abbrev>, 1 <named-content xmlns:xlink="http://www.w3.org/1999/xlink" content-type="dwc:institutional_code" xlink:title="Naturhistorisches Museum Wien" xlink:href="http://grbio.org/institution/naturhistorisches-museum-wien-1" xlink:type="simple">NMW</named-content> • 1 ex.; E Kunming, Xiaobailong Forest Park; <named-content xmlns:xlink="http://www.w3.org/1999/xlink" content-type="dwc:verbatimCoordinates" xlink:type="simple"><named-content content-type="geo-json" specific-use="{&#34;type&#34;:&#34;Point&#34;,&#34;coordinates&#34;:[103.089444,24.928611]}" id="NCID0E2VBI" xlink:type="simple">24°55'43"N, 103°05'22"E</named-content></named-content>; alt. 2110 m; secondary pine forest, pine litter and litter at trail margin sifted; 10 August 2014; M. Schülke leg. [CH14-03]; <abbrev xmlns:xlink="http://www.w3.org/1999/xlink" xlink:title="Michael Schülke Collection, in Museum für Naturkunde, Berlin" id="ABBRID0EAWBI" xlink:type="simple">MSC</abbrev> • 1♂, 2exs.; NE Kunming; <named-content xmlns:xlink="http://www.w3.org/1999/xlink" content-type="dwc:verbatimCoordinates" xlink:type="simple"><named-content content-type="geo-json" specific-use="{&#34;type&#34;:&#34;Point&#34;,&#34;coordinates&#34;:[102.896111,25.151944]}" id="NCID0EHWBI" xlink:type="simple">25°09'07"N, 102°53'46"E</named-content></named-content>; alt. 2280 m; secondary pine forest, with scattered old alder, litter, sifted; 11 August 2014; M. Schülke leg. [CH14-04]; <abbrev xmlns:xlink="http://www.w3.org/1999/xlink" xlink:title="Michael Schülke Collection, in Museum für Naturkunde, Berlin" id="ABBRID0EMWBI" xlink:type="simple">MSC</abbrev> • 1♂, 1 ex.; NE Kunming; <named-content xmlns:xlink="http://www.w3.org/1999/xlink" content-type="dwc:verbatimCoordinates" xlink:type="simple"><named-content content-type="geo-json" specific-use="{&#34;type&#34;:&#34;Point&#34;,&#34;coordinates&#34;:[102.896667,25.144444]}" id="NCID0ETWBI" xlink:type="simple">25°08'40"N, 102°53'48"E</named-content></named-content>; alt. 2290 m; mixed deciduous forest with scattered pine trees, litter and mushrooms, sifted; 11 August 2014; M. Schülke leg. [CH14-05]; <abbrev xmlns:xlink="http://www.w3.org/1999/xlink" xlink:title="Michael Schülke Collection, in Museum für Naturkunde, Berlin" id="ABBRID0EYWBI" xlink:type="simple">MSC</abbrev> • 1ex.; NE Kunming; <named-content xmlns:xlink="http://www.w3.org/1999/xlink" content-type="dwc:verbatimCoordinates" xlink:type="simple"><named-content content-type="geo-json" specific-use="{&#34;type&#34;:&#34;Point&#34;,&#34;coordinates&#34;:[102.896944,25.143056]}" id="NCID0E6WBI" xlink:type="simple">25°08'35"N, 102°53'49"E</named-content></named-content>; alt. 2320 m; mixed forest with alder, oak, and pine, litter and mushrooms, sifted; 13 August 2014; M. Schülke leg. [CH14-06]; <abbrev xmlns:xlink="http://www.w3.org/1999/xlink" xlink:title="Michael Schülke Collection, in Museum für Naturkunde, Berlin" id="ABBRID0EEXBI" xlink:type="simple">MSC</abbrev> • 1ex.; Mt. W Xundian; <named-content xmlns:xlink="http://www.w3.org/1999/xlink" content-type="dwc:verbatimCoordinates" xlink:type="simple"><named-content content-type="geo-json" specific-use="{&#34;type&#34;:&#34;Point&#34;,&#34;coordinates&#34;:[103.145000,25.582778]}" id="NCID0ELXBI" xlink:type="simple">25°34'58"N, 103°08'42"E</named-content></named-content>; alt. 2300 m; mixed forest with alder, pine, shrub undergrowth, litter, twigs, and roots of herbs, sifted; 16 August 2014; M. Schülke leg. [CH14-09b]; <abbrev xmlns:xlink="http://www.w3.org/1999/xlink" xlink:title="Michael Schülke Collection, in Museum für Naturkunde, Berlin" id="ABBRID0EQXBI" xlink:type="simple">MSC</abbrev> • 1♂; mountain W Yuxi; <named-content xmlns:xlink="http://www.w3.org/1999/xlink" content-type="dwc:verbatimCoordinates" xlink:type="simple"><named-content content-type="geo-json" specific-use="{&#34;type&#34;:&#34;Point&#34;,&#34;coordinates&#34;:[102.499444,24.453056]}" id="NCID0EXXBI" xlink:type="simple">24°27'11"N, 102°29'58"E</named-content></named-content>; alt. 2250 m; secondary mixed forest, litter, roots, and moss sifted; 31 August 2014; M. Schülke leg. [CH14-23]; <abbrev xmlns:xlink="http://www.w3.org/1999/xlink" xlink:title="Michael Schülke Collection, in Museum für Naturkunde, Berlin" id="ABBRID0E3XBI" xlink:type="simple">MSC</abbrev>.</p><fig id="F14" position="float" orientation="portrait"><object-id xmlns:xlink="http://www.w3.org/1999/xlink" content-type="doi" xlink:type="simple">10.3897/zookeys.1131.95038.figures86-91</object-id><object-id xmlns:xlink="http://www.w3.org/1999/xlink" content-type="arpha" xlink:type="simple">576286E1-B84E-5B45-863F-B51318895841</object-id><label>Figures 86–91.</label><caption><p><italic><tp:taxon-name><tp:taxon-name-part taxon-name-part-type="genus" reg="Thoracostrongylus">Thoracostrongylus</tp:taxon-name-part><tp:taxon-name-part taxon-name-part-type="species" reg="bicolor">bicolor</tp:taxon-name-part></tp:taxon-name></italic> sp. nov. <bold>86, 87</bold> habitus <bold>88–91</bold> aedeagus, ventral (<bold>88, 89</bold>) and lateral (<bold>90, 91</bold>) views. Scale bars: 1 mm (<bold>86, 87</bold>); 0.2 mm (<bold>88–91</bold>).</p></caption><graphic xmlns:xlink="http://www.w3.org/1999/xlink" xlink:href="zookeys-1131-099_article-95038__-g014.jpg" position="float" orientation="portrait" xlink:type="simple" id="oo_772750.jpg"><uri content-type="original_file" xlink:type="simple">https://binary.pensoft.net/fig/772750</uri></graphic></fig></tp:treatment-sec><tp:treatment-sec sec-type="description" id="SECID0EEZBI"><title>Measurements.</title><p><bold>Male</bold>: <abbrev xmlns:xlink="http://www.w3.org/1999/xlink" xlink:title="body length" id="ABBRID0EMZBI" xlink:type="simple">BL</abbrev>: 8.1–10.1 mm, <abbrev xmlns:xlink="http://www.w3.org/1999/xlink" xlink:title="forebody length" id="ABBRID0EQZBI" xlink:type="simple">FL</abbrev>: 4.5–4.9 mm. <abbrev xmlns:xlink="http://www.w3.org/1999/xlink" xlink:title="length of head along the midline" id="ABBRID0EUZBI" xlink:type="simple">HL</abbrev>: 1.22–1.39 mm, <abbrev xmlns:xlink="http://www.w3.org/1999/xlink" xlink:title="width of head including eyes" id="ABBRID0EYZBI" xlink:type="simple">HW</abbrev>: 1.78–1.95 mm, <abbrev xmlns:xlink="http://www.w3.org/1999/xlink" xlink:title="length of eye" id="ABBRID0E3ZBI" xlink:type="simple">CL</abbrev>: 0.83–0.95 mm, <abbrev xmlns:xlink="http://www.w3.org/1999/xlink" xlink:title="length of post-ocular region" id="ABBRID0EA1BI" xlink:type="simple">PO</abbrev>: 0.22–0.28 mm, <abbrev xmlns:xlink="http://www.w3.org/1999/xlink" xlink:title="length of pronotum along the midline" id="ABBRID0EE1BI" xlink:type="simple">PL</abbrev>: 1.67–1.78 mm, <abbrev xmlns:xlink="http://www.w3.org/1999/xlink" xlink:title="width of pronotum at the widest point" id="ABBRID0EI1BI" xlink:type="simple">PW</abbrev>: 1.39–1.45 mm, <abbrev xmlns:xlink="http://www.w3.org/1999/xlink" xlink:title="length of elytra" id="ABBRID0EM1BI" xlink:type="simple">EL</abbrev>: 1.78–2.06 mm, <abbrev xmlns:xlink="http://www.w3.org/1999/xlink" xlink:title="width of elytra at the widest point" id="ABBRID0EQ1BI" xlink:type="simple">EW</abbrev>: 1.95–2.09 mm. <abbrev xmlns:xlink="http://www.w3.org/1999/xlink" xlink:title="length of head along the midline" id="ABBRID0EU1BI" xlink:type="simple">HL</abbrev>/<abbrev xmlns:xlink="http://www.w3.org/1999/xlink" xlink:title="width of head including eyes" id="ABBRID0EY1BI" xlink:type="simple">HW</abbrev>: 0.69–0.74, <abbrev xmlns:xlink="http://www.w3.org/1999/xlink" xlink:title="length of eye" id="ABBRID0E31BI" xlink:type="simple">CL</abbrev>/<abbrev xmlns:xlink="http://www.w3.org/1999/xlink" xlink:title="length of post-ocular region" id="ABBRID0EA2BI" xlink:type="simple">PO</abbrev>: 3.20–4.25, <abbrev xmlns:xlink="http://www.w3.org/1999/xlink" xlink:title="length of pronotum along the midline" id="ABBRID0EE2BI" xlink:type="simple">PL</abbrev>/<abbrev xmlns:xlink="http://www.w3.org/1999/xlink" xlink:title="width of pronotum at the widest point" id="ABBRID0EI2BI" xlink:type="simple">PW</abbrev>: 1.15–1.24, <abbrev xmlns:xlink="http://www.w3.org/1999/xlink" xlink:title="length of elytra" id="ABBRID0EM2BI" xlink:type="simple">EL</abbrev>/<abbrev xmlns:xlink="http://www.w3.org/1999/xlink" xlink:title="width of elytra at the widest point" id="ABBRID0EQ2BI" xlink:type="simple">EW</abbrev>: 0.91–1.00, <abbrev xmlns:xlink="http://www.w3.org/1999/xlink" xlink:title="width of head including eyes" id="ABBRID0EU2BI" xlink:type="simple">HW</abbrev>/<abbrev xmlns:xlink="http://www.w3.org/1999/xlink" xlink:title="width of elytra at the widest point" id="ABBRID0EY2BI" xlink:type="simple">EW</abbrev>: 0.91–0.97, <abbrev xmlns:xlink="http://www.w3.org/1999/xlink" xlink:title="width of pronotum at the widest point" id="ABBRID0E32BI" xlink:type="simple">PW</abbrev>/<abbrev xmlns:xlink="http://www.w3.org/1999/xlink" xlink:title="width of elytra at the widest point" id="ABBRID0EA3BI" xlink:type="simple">EW</abbrev>: 0.69–0.74, <abbrev xmlns:xlink="http://www.w3.org/1999/xlink" xlink:title="width of head including eyes" id="ABBRID0EE3BI" xlink:type="simple">HW</abbrev>/<abbrev xmlns:xlink="http://www.w3.org/1999/xlink" xlink:title="width of pronotum at the widest point" id="ABBRID0EI3BI" xlink:type="simple">PW</abbrev>: 1.23–1.35. <bold>Female</bold>: <abbrev xmlns:xlink="http://www.w3.org/1999/xlink" xlink:title="body length" id="ABBRID0EO3BI" xlink:type="simple">BL</abbrev>: 7.9–11.0 mm, <abbrev xmlns:xlink="http://www.w3.org/1999/xlink" xlink:title="forebody length" id="ABBRID0ES3BI" xlink:type="simple">FL</abbrev>: 4.6–5.4 mm. <abbrev xmlns:xlink="http://www.w3.org/1999/xlink" xlink:title="length of head along the midline" id="ABBRID0EW3BI" xlink:type="simple">HL</abbrev>: 1.22–1.50 mm, <abbrev xmlns:xlink="http://www.w3.org/1999/xlink" xlink:title="width of head including eyes" id="ABBRID0E13BI" xlink:type="simple">HW</abbrev>: 1.83–2.11 mm, <abbrev xmlns:xlink="http://www.w3.org/1999/xlink" xlink:title="length of eye" id="ABBRID0E53BI" xlink:type="simple">CL</abbrev>: 0.89–1.06 mm, <abbrev xmlns:xlink="http://www.w3.org/1999/xlink" xlink:title="length of post-ocular region" id="ABBRID0EC4BI" xlink:type="simple">PO</abbrev>: 0.22–0.28 mm, <abbrev xmlns:xlink="http://www.w3.org/1999/xlink" xlink:title="length of pronotum along the midline" id="ABBRID0EG4BI" xlink:type="simple">PL</abbrev>: 1.67–1.89 mm, <abbrev xmlns:xlink="http://www.w3.org/1999/xlink" xlink:title="width of pronotum at the widest point" id="ABBRID0EK4BI" xlink:type="simple">PW</abbrev>: 1.39–1.61 mm, <abbrev xmlns:xlink="http://www.w3.org/1999/xlink" xlink:title="length of elytra" id="ABBRID0EO4BI" xlink:type="simple">EL</abbrev>: 1.95–2.22 mm, <abbrev xmlns:xlink="http://www.w3.org/1999/xlink" xlink:title="width of elytra at the widest point" id="ABBRID0ES4BI" xlink:type="simple">EW</abbrev>: 1.95–2.28 mm. <abbrev xmlns:xlink="http://www.w3.org/1999/xlink" xlink:title="length of head along the midline" id="ABBRID0EW4BI" xlink:type="simple">HL</abbrev>/<abbrev xmlns:xlink="http://www.w3.org/1999/xlink" xlink:title="width of head including eyes" id="ABBRID0E14BI" xlink:type="simple">HW</abbrev>: 0.67–0.74, <abbrev xmlns:xlink="http://www.w3.org/1999/xlink" xlink:title="length of eye" id="ABBRID0E54BI" xlink:type="simple">CL</abbrev>/<abbrev xmlns:xlink="http://www.w3.org/1999/xlink" xlink:title="length of post-ocular region" id="ABBRID0EC5BI" xlink:type="simple">PO</abbrev>: 3.40–4.75, <abbrev xmlns:xlink="http://www.w3.org/1999/xlink" xlink:title="length of pronotum along the midline" id="ABBRID0EG5BI" xlink:type="simple">PL</abbrev>/<abbrev xmlns:xlink="http://www.w3.org/1999/xlink" xlink:title="width of pronotum at the widest point" id="ABBRID0EK5BI" xlink:type="simple">PW</abbrev>: 1.11–1.26, <abbrev xmlns:xlink="http://www.w3.org/1999/xlink" xlink:title="length of elytra" id="ABBRID0EO5BI" xlink:type="simple">EL</abbrev>/<abbrev xmlns:xlink="http://www.w3.org/1999/xlink" xlink:title="width of elytra at the widest point" id="ABBRID0ES5BI" xlink:type="simple">EW</abbrev>: 0.97–1.00, <abbrev xmlns:xlink="http://www.w3.org/1999/xlink" xlink:title="width of head including eyes" id="ABBRID0EW5BI" xlink:type="simple">HW</abbrev>/<abbrev xmlns:xlink="http://www.w3.org/1999/xlink" xlink:title="width of elytra at the widest point" id="ABBRID0E15BI" xlink:type="simple">EW</abbrev>: 0.93–0.97, <abbrev xmlns:xlink="http://www.w3.org/1999/xlink" xlink:title="width of pronotum at the widest point" id="ABBRID0E55BI" xlink:type="simple">PW</abbrev>/<abbrev xmlns:xlink="http://www.w3.org/1999/xlink" xlink:title="width of elytra at the widest point" id="ABBRID0EC6BI" xlink:type="simple">EW</abbrev>: 0.66–0.73, <abbrev xmlns:xlink="http://www.w3.org/1999/xlink" xlink:title="width of head including eyes" id="ABBRID0EG6BI" xlink:type="simple">HW</abbrev>/<abbrev xmlns:xlink="http://www.w3.org/1999/xlink" xlink:title="width of pronotum at the widest point" id="ABBRID0EK6BI" xlink:type="simple">PW</abbrev>: 1.28–1.41.</p></tp:treatment-sec><tp:treatment-sec sec-type="diagnosis" id="SECID0EO6BI"><title>Diagnosis.</title><p>The new species is similar to <italic><tp:taxon-name><tp:taxon-name-part taxon-name-part-type="genus" reg="Thoracostrongylus">T.</tp:taxon-name-part><tp:taxon-name-part taxon-name-part-type="species" reg="baishanzuensis">baishanzuensis</tp:taxon-name-part></tp:taxon-name></italic> sp. nov., but it can be easily recognized from latter by the bicolored femora. From other species of east and southeast China, it can be easily recognized by the bicolored abdomen.</p></tp:treatment-sec><tp:treatment-sec sec-type="description" id="SECID0E66BI"><title>Description.</title><p>The new species is similar to <italic><tp:taxon-name><tp:taxon-name-part taxon-name-part-type="genus" reg="Thoracostrongylus">T.</tp:taxon-name-part><tp:taxon-name-part taxon-name-part-type="species" reg="baishanzuensis">baishanzuensis</tp:taxon-name-part></tp:taxon-name></italic> sp. nov. in most aspects except for the following characters: abdominal tergites III–VII each with a longer and more distinct triangular, mediobasal, golden tomentose patch; femora each with median dark mark and apical dark mark, although the apical dark markings of the forelegs are less distinct.</p><p><bold>Male.</bold> Sternite VIII with medioapical emargination. Aedeagus (Figs <xref ref-type="fig" rid="F14">88</xref>–<xref ref-type="fig" rid="F15">95</xref>) slender, median lobe gradually narrowed apicad with round apex in ventral view, apex of median lobe expanded dorsad in lateral view; paramere relatively long, apex wide and round with approximately 11 setae around the apical margin.</p><fig id="F15" position="float" orientation="portrait"><object-id xmlns:xlink="http://www.w3.org/1999/xlink" content-type="doi" xlink:type="simple">10.3897/zookeys.1131.95038.figures92-95</object-id><object-id xmlns:xlink="http://www.w3.org/1999/xlink" content-type="arpha" xlink:type="simple">D741C208-E260-523D-B084-A545E30284F1</object-id><label>Figures 92–95.</label><caption><p><italic><tp:taxon-name><tp:taxon-name-part taxon-name-part-type="genus" reg="Thoracostrongylus">Thoracostrongylus</tp:taxon-name-part><tp:taxon-name-part taxon-name-part-type="species" reg="bicolor">bicolor</tp:taxon-name-part></tp:taxon-name></italic> sp. nov. <bold>92–95</bold> aedeagus from Guangxi, ventral (<bold>92, 93</bold>) and lateral (<bold>94, 95</bold>) views. Scale bars: 0.2 mm.</p></caption><graphic xmlns:xlink="http://www.w3.org/1999/xlink" xlink:href="zookeys-1131-099_article-95038__-g015.jpg" position="float" orientation="portrait" xlink:type="simple" id="oo_772751.jpg"><uri content-type="original_file" xlink:type="simple">https://binary.pensoft.net/fig/772751</uri></graphic></fig><p><bold>Female.</bold> Sternite VIII with posterior margin entire.</p></tp:treatment-sec><tp:treatment-sec sec-type="distribution" id="SECID0E5BCI"><title>Distribution.</title><p>China (Guangdong, Hunan, Guangxi, and Yunnan).</p></tp:treatment-sec><tp:treatment-sec sec-type="etymology" id="SECID0EDCCI"><title>Etymology.</title><p>This species is named after its bicolored abdomen.</p></tp:treatment-sec><tp:treatment-sec><!--Section generated to contain objects referenced in tp:taxon-treatment.--><fig id="F18" position="float" orientation="portrait"><object-id xmlns:xlink="http://www.w3.org/1999/xlink" content-type="doi" xlink:type="simple">10.3897/zookeys.1131.95038.figures108-122</object-id><object-id xmlns:xlink="http://www.w3.org/1999/xlink" content-type="arpha" xlink:type="simple">FC38790E-8363-5F60-B3BB-3CE30E0ABF53</object-id><label>Figures 108–122.</label><caption><p>Distribution map of <italic><tp:taxon-name><tp:taxon-name-part taxon-name-part-type="genus" reg="Thoracostrongylus">Thoracostrongylus</tp:taxon-name-part></tp:taxon-name></italic> species of China <bold>108</bold><italic><tp:taxon-name><tp:taxon-name-part taxon-name-part-type="genus" reg="Thoracostrongylus">T.</tp:taxon-name-part><tp:taxon-name-part taxon-name-part-type="species" reg="acerosus">acerosus</tp:taxon-name-part></tp:taxon-name></italic><bold>109</bold><italic><tp:taxon-name><tp:taxon-name-part taxon-name-part-type="genus" reg="Thoracostrongylus">T.</tp:taxon-name-part><tp:taxon-name-part taxon-name-part-type="species" reg="aduncatus">aduncatus</tp:taxon-name-part></tp:taxon-name></italic><bold>110</bold><italic><tp:taxon-name><tp:taxon-name-part taxon-name-part-type="genus" reg="Thoracostrongylus">T.</tp:taxon-name-part><tp:taxon-name-part taxon-name-part-type="species" reg="birmanus">birmanus</tp:taxon-name-part></tp:taxon-name></italic><bold>111</bold><italic><tp:taxon-name><tp:taxon-name-part taxon-name-part-type="genus" reg="Thoracostrongylus">T.</tp:taxon-name-part><tp:taxon-name-part taxon-name-part-type="species" reg="diaoluoensis">diaoluoensis</tp:taxon-name-part></tp:taxon-name></italic><bold>112</bold><italic><tp:taxon-name><tp:taxon-name-part taxon-name-part-type="genus" reg="Thoracostrongylus">T.</tp:taxon-name-part><tp:taxon-name-part taxon-name-part-type="species" reg="formosanus">formosanus</tp:taxon-name-part><tp:taxon-name-part taxon-name-part-type="subspecies" reg="formosanus">formosanus</tp:taxon-name-part></tp:taxon-name></italic><bold>113</bold><italic><tp:taxon-name><tp:taxon-name-part taxon-name-part-type="genus" reg="Thoracostrongylus">T.</tp:taxon-name-part><tp:taxon-name-part taxon-name-part-type="species" reg="formosanus">formosanus</tp:taxon-name-part><tp:taxon-name-part taxon-name-part-type="subspecies" reg="flavipes">flavipes</tp:taxon-name-part></tp:taxon-name></italic><bold>114</bold><italic><tp:taxon-name><tp:taxon-name-part taxon-name-part-type="genus" reg="Thoracostrongylus">T.</tp:taxon-name-part><tp:taxon-name-part taxon-name-part-type="species" reg="fujianensis">fujianensis</tp:taxon-name-part></tp:taxon-name></italic><bold>115</bold><italic><tp:taxon-name><tp:taxon-name-part taxon-name-part-type="genus" reg="Thoracostrongylus">T.</tp:taxon-name-part><tp:taxon-name-part taxon-name-part-type="species" reg="malaisei">malaisei</tp:taxon-name-part></tp:taxon-name></italic><bold>116</bold><italic><tp:taxon-name><tp:taxon-name-part taxon-name-part-type="genus" reg="Thoracostrongylus">T.</tp:taxon-name-part><tp:taxon-name-part taxon-name-part-type="species" reg="miyakei">miyakei</tp:taxon-name-part></tp:taxon-name></italic><bold>117</bold><italic><tp:taxon-name><tp:taxon-name-part taxon-name-part-type="genus" reg="Thoracostrongylus">T.</tp:taxon-name-part><tp:taxon-name-part taxon-name-part-type="species" reg="sarawakensis">sarawakensis</tp:taxon-name-part></tp:taxon-name></italic><bold>118</bold><italic><tp:taxon-name><tp:taxon-name-part taxon-name-part-type="genus" reg="Thoracostrongylus">T.</tp:taxon-name-part><tp:taxon-name-part taxon-name-part-type="species" reg="velutinus">velutinus</tp:taxon-name-part></tp:taxon-name></italic><bold>119</bold><italic><tp:taxon-name><tp:taxon-name-part taxon-name-part-type="genus" reg="Thoracostrongylus">T.</tp:taxon-name-part><tp:taxon-name-part taxon-name-part-type="species" reg="baishanzuensis">baishanzuensis</tp:taxon-name-part></tp:taxon-name></italic><bold>120</bold><italic><tp:taxon-name><tp:taxon-name-part taxon-name-part-type="genus" reg="Thoracostrongylus">T.</tp:taxon-name-part><tp:taxon-name-part taxon-name-part-type="species" reg="bicolor">bicolor</tp:taxon-name-part></tp:taxon-name></italic><bold>121</bold><italic><tp:taxon-name><tp:taxon-name-part taxon-name-part-type="genus" reg="Thoracostrongylus">T.</tp:taxon-name-part><tp:taxon-name-part taxon-name-part-type="species" reg="brachypterus">brachypterus</tp:taxon-name-part></tp:taxon-name></italic><bold>122</bold><italic><tp:taxon-name><tp:taxon-name-part taxon-name-part-type="genus" reg="Thoracostrongylus">T.</tp:taxon-name-part><tp:taxon-name-part taxon-name-part-type="species" reg="chrysites">chrysites</tp:taxon-name-part></tp:taxon-name></italic>. Triangle, localities of specimens examined in this paper; square, localities of specimens listed in previous papers. Red, doubtful localities; blue, trustede localities.</p></caption><graphic xmlns:xlink="http://www.w3.org/1999/xlink" xlink:href="zookeys-1131-099_article-95038__-g018.jpg" position="float" orientation="portrait" xlink:type="simple" id="oo_772754.jpg"><uri content-type="original_file" xlink:type="simple">https://binary.pensoft.net/fig/772754</uri></graphic></fig></tp:treatment-sec></tp:taxon-treatment>
